# Supplementary material for: Immune receptor LAG3 regulates microglia function during Alzheimer’s disease
Source: bioRxiv. 2026 May 12:2026.05.08.723911. Preprint. [Version 1] doi: 10.64898/2026.05.08.723911 (PMC13192707; doi:10.64898/2026.05.08.723911)
Supplement: Supplement 2 [file media-2.xlsx]

## Sheet: Microglia density Data HPC 
Female	286	239	255	274	664	692	629	592	267	223	266	300	549	578	419	475
Male	251	241	249	232	480	451	476	450	247	274	273	251	385	379	338	399

## Sheet: 2 way ANOVA Microglia density
Table Analyzed	Microglia density HPC (M+F)
Two-way ANOVA	Ordinary
Alpha	0.05
Source of Variation	% of total variation	P value	P value summary	Significant?
Interaction	6.886	<0.0001	****	Yes
Row Factor	8.679	<0.0001	****	Yes
Column Factor	79.87	<0.0001	****	Yes
ANOVA table	SS	DF	MS	F (DFn, DFd)	P value
Interaction	43991	3	14664	F (3, 24) = 12.08	P<0.0001
Row Factor	55445	1	55445	F (1, 24) = 45.68	P<0.0001
Column Factor	510251	3	170084	F (3, 24) = 140.1	P<0.0001
Residual	29132	24	1214
Difference between row means
Mean of Female	419.3
Mean of Male	336
Difference between means	83.25
SE of difference	12.32
95% CI of difference	57.83 to 108.7
Data summary
Number of columns (Column Factor)	4
Number of rows (Row Factor)	2
Number of values	32

## Sheet: Multiple Comp Microglia density
Within each row, compare columns (simple effects within rows)
Number of families	2
Number of comparisons per family	6
Alpha	0.05
Tukey's multiple comparisons test	Mean Diff.	95.00% CI of diff.	Below threshold?	Summary	Adjusted P Value
Female
WT vs. 5x FAD	-380.8	-448.7 to -312.8	Yes	****	<0.0001
WT vs. Lag3-/-	-0.5	-68.46 to 67.46	No	ns	>0.9999
WT vs. Lag3-/-;5x FAD	-241.8	-309.7 to -173.8	Yes	****	<0.0001
5x FAD vs. Lag3-/-	380.3	312.3 to 448.2	Yes	****	<0.0001
5x FAD vs. Lag3-/-;5x FAD	139	71.04 to 207.0	Yes	****	<0.0001
Lag3-/- vs. Lag3-/-;5x FAD	-241.3	-309.2 to -173.3	Yes	****	<0.0001
Male
WT vs. 5x FAD	-221	-289.0 to -153.0	Yes	****	<0.0001
WT vs. Lag3-/-	-18	-85.96 to 49.96	No	ns	0.8838
WT vs. Lag3-/-;5x FAD	-132	-200.0 to -64.04	Yes	****	<0.0001
5x FAD vs. Lag3-/-	203	135.0 to 271.0	Yes	****	<0.0001
5x FAD vs. Lag3-/-;5x FAD	89	21.04 to 157.0	Yes	**	0.0071
Lag3-/- vs. Lag3-/-;5x FAD	-114	-182.0 to -46.04	Yes	***	0.0006
Test details	Mean 1	Mean 2	Mean Diff.	SE of diff.	N1	N2	q	DF
Female
WT vs. 5x FAD	263.5	644.3	-380.8	24.64	4	4	21.86	24
WT vs. Lag3-/-	263.5	264	-0.5	24.64	4	4	0.0287	24
WT vs. Lag3-/-;5x FAD	263.5	505.3	-241.8	24.64	4	4	13.88	24
5x FAD vs. Lag3-/-	644.3	264	380.3	24.64	4	4	21.83	24
5x FAD vs. Lag3-/-;5x FAD	644.3	505.3	139	24.64	4	4	7.979	24
Lag3-/- vs. Lag3-/-;5x FAD	264	505.3	-241.3	24.64	4	4	13.85	24
Male
WT vs. 5x FAD	243.3	464.3	-221	24.64	4	4	12.69	24
WT vs. Lag3-/-	243.3	261.3	-18	24.64	4	4	1.033	24
WT vs. Lag3-/-;5x FAD	243.3	375.3	-132	24.64	4	4	7.578	24
5x FAD vs. Lag3-/-	464.3	261.3	203	24.64	4	4	11.65	24
5x FAD vs. Lag3-/-;5x FAD	464.3	375.3	89	24.64	4	4	5.109	24
Lag3-/- vs. Lag3-/-;5x FAD	261.3	375.3	-114	24.64	4	4	6.544	24

## Sheet: AB % area HPC
Female	0	0	0	0	0.008	0.007	0	0	21.13	16.103	10.073	14.11	4.95	4.334	3.031	5.832
Male	0	0	0	0	0.000159	0	0	0	5.645	4.317	4.575	3.682	1.878	2.281	1.51	1.695

## Sheet: 2 way ANOVA AB% area 
Table Analyzed	AB % area HPC (M+F)
Two-way ANOVA	Ordinary
Alpha	0.05
Source of Variation	% of total variation	P value	P value summary	Significant?
Interaction	18.52	<0.0001	****	Yes
Row Factor	10.77	<0.0001	****	Yes
Column Factor	62.46	<0.0001	****	Yes
ANOVA table	SS	DF	MS	F (DFn, DFd)	P value
Interaction	156.7	3	52.22	F (3, 24) = 17.94	P<0.0001
Row Factor	91.11	1	91.11	F (1, 24) = 31.30	P<0.0001
Column Factor	528.5	3	176.2	F (3, 24) = 60.53	P<0.0001
Residual	69.85	24	2.91
Difference between row means
Mean of Female	4.974
Mean of Male	1.599
Difference between means	3.375
SE of difference	0.6032
95% CI of difference	2.130 to 4.620
Data summary
Number of columns (Column Factor)	4
Number of rows (Row Factor)	2
Number of values	32

## Sheet: Multiple Comp ANOVA AB% area 
Within each row, compare columns (simple effects within rows)
Number of families	2
Number of comparisons per family	6
Alpha	0.05
Tukey's multiple comparisons test	Mean Diff.	95.00% CI of diff.	Below threshold?	Summary	Adjusted P Value
Female
WT vs. Lag3-/-	-0.00375	-3.332 to 3.324	No	ns	>0.9999
WT vs. 5x FAD	-15.35	-18.68 to -12.03	Yes	****	<0.0001
WT vs. Lag3-/-; 5x FAD	-4.537	-7.865 to -1.209	Yes	**	0.005
Lag3-/- vs. 5x FAD	-15.35	-18.68 to -12.02	Yes	****	<0.0001
Lag3-/- vs. Lag3-/-; 5x FAD	-4.533	-7.861 to -1.205	Yes	**	0.005
5x FAD vs. Lag3-/-; 5x FAD	10.82	7.489 to 14.15	Yes	****	<0.0001
Male
WT vs. Lag3-/-	-3.975e-05	-3.328 to 3.328	No	ns	>0.9999
WT vs. 5x FAD	-4.555	-7.883 to -1.227	Yes	**	0.0048
WT vs. Lag3-/-; 5x FAD	-1.841	-5.169 to 1.487	No	ns	0.4382
Lag3-/- vs. 5x FAD	-4.555	-7.882 to -1.227	Yes	**	0.0048
Lag3-/- vs. Lag3-/-; 5x FAD	-1.841	-5.169 to 1.487	No	ns	0.4382
5x FAD vs. Lag3-/-; 5x FAD	2.714	-0.6140 to 6.042	No	ns	0.1387
Test details	Mean 1	Mean 2	Mean Diff.	SE of diff.	N1	N2	q	DF
Female
WT vs. Lag3-/-	0	0.00375	-0.00375	1.206	4	4	0.004396	24
WT vs. 5x FAD	0	15.35	-15.35	1.206	4	4	18	24
WT vs. Lag3-/-; 5x FAD	0	4.537	-4.537	1.206	4	4	5.319	24
Lag3-/- vs. 5x FAD	0.00375	15.35	-15.35	1.206	4	4	18	24
Lag3-/- vs. Lag3-/-; 5x FAD	0.00375	4.537	-4.533	1.206	4	4	5.314	24
5x FAD vs. Lag3-/-; 5x FAD	15.35	4.537	10.82	1.206	4	4	12.68	24
Male
WT vs. Lag3-/-	0	3.975e-05	-3.975e-05	1.206	4	4	4.66e-05	24
WT vs. 5x FAD	0	4.555	-4.555	1.206	4	4	5.34	24
WT vs. Lag3-/-; 5x FAD	0	1.841	-1.841	1.206	4	4	2.158	24
Lag3-/- vs. 5x FAD	3.975e-05	4.555	-4.555	1.206	4	4	5.34	24
Lag3-/- vs. Lag3-/-; 5x FAD	3.975e-05	1.841	-1.841	1.206	4	4	2.158	24
5x FAD vs. Lag3-/-; 5x FAD	4.555	1.841	2.714	1.206	4	4	3.181	24

## Sheet: Normalized IBA1 Volume
WT	5xFAD+	Lag3-/-	Lag3-/-; 5xFAD+
0.0243425	0.0345279	0.00966679	0.0211534
0.02306	0.0329002	0.0104022	0.0264433
0.0189648	0.0561991	0.0132161	0.0289855
0.0326904	0.071461	0.0121075	0.0232284
0.0298015		0.017765	0.0370851

## Sheet: ANOVA Normalized IBA1 Volume
Table Analyzed	Normalized IBA1 volume
Data sets analyzed	A-D
Distribution assumption	Normal (Gaussian)
ANOVA summary
F	10.94
P value	0.0005
P value summary	***
Significant diff. among means (P < 0.05)?	Yes
R squared	0.6864
Brown-Forsythe test
F (DFn, DFd)	7.395 (3, 15)
P value	0.0029
P value summary	**
Are SDs significantly different (P < 0.05)?	Yes
Bartlett's test
Bartlett's statistic (corrected)	11.14
P value	0.011
P value summary	*
Are SDs significantly different (P < 0.05)?	Yes
ANOVA table	SS	DF	MS	F (DFn, DFd)	P value
Treatment (between columns)	0.00293	3	0.0009767	F (3, 15) = 10.94	P=0.0005
Residual (within columns)	0.001339	15	8.927e-05
Total	0.004269	18
Data summary
Number of treatments (columns)	4
Number of values (total)	19

## Sheet: Multip Comp Normalized IBA1 Vol
Number of families	1
Number of comparisons per family	6
Alpha	0.05
Tukey's multiple comparisons test	Mean Diff.	95.00% CI of diff.	Below threshold?	Summary	Adjusted P Value
WT vs. 5x FAD	-0.023	-0.04127 to -0.004733	Yes	*	0.0118	A-B
WT vs. Lag3-/-	0.01314	-0.004082 to 0.03036	No	ns	0.1683	A-C
WT vs. Lag3-/-;5x FAD	-0.001607	-0.01883 to 0.01561	No	ns	0.9929	A-D
5x FAD vs. Lag3-/-	0.03614	0.01787 to 0.05441	Yes	***	0.0002	B-C
5x FAD vs. Lag3-/-;5x FAD	0.02139	0.003126 to 0.03966	Yes	*	0.0194	B-D
Lag3-/- vs. Lag3-/-;5x FAD	-0.01475	-0.03197 to 0.002475	No	ns	0.1064	C-D
Test details	Mean 1	Mean 2	Mean Diff.	SE of diff.	n1	n2	q	DF
WT vs. 5x FAD	0.02577	0.04877	-0.023	0.006338	5	4	5.132	15
WT vs. Lag3-/-	0.02577	0.01263	0.01314	0.005975	5	5	3.11	15
WT vs. Lag3-/-;5x FAD	0.02577	0.02738	-0.001607	0.005975	5	5	0.3804	15
5x FAD vs. Lag3-/-	0.04877	0.01263	0.03614	0.006338	4	5	8.064	15
5x FAD vs. Lag3-/-;5x FAD	0.04877	0.02738	0.02139	0.006338	4	5	4.774	15
Lag3-/- vs. Lag3-/-;5x FAD	0.01263	0.02738	-0.01475	0.005975	5	5	3.49	15

## Sheet: Normalized CD68 volume
WT	5xFAD+	Lag3-/-	Lag3-/-; 5xFAD+
0.00623534	0.0118849	0.000897472	0.0106563
0.00257484	0.011187	0.0010764	0.00865146
0.00215476	0.0135289	0.00165141	0.00773587
0.00283968	0.0174378	0.00122492	0.00714061
0.00235728		0.00213198	0.0125552

[truncated: 14 more sheets: ANOVA Normalized CD68 Volume , Multi Comp Normalized CD68 Vol, Normalized AB Volume, ANOVA Normalized AB Volume, Multiple Comp Normalized AB Vol, %CD68 contained in IBA1, ANOVA %CD68 contained in IBA1, Mul Com %CD68 contained in IBA1, Engulfment (AB in IBA1), ANOVA Engulfment (AB in IBA1), Mult Comp Engulf (AB in IBA1), Engulfment (AB in CD68), ANOVA Engulfment (AB in CD68), Multi Comp Engulf (AB in CD68)]
