# Supplementary material for: Immune receptor LAG3 regulates microglia function during Alzheimer’s disease
Source: bioRxiv. 2026 May 12:2026.05.08.723911. Preprint. [Version 1] doi: 10.64898/2026.05.08.723911 (PMC13192707; doi:10.64898/2026.05.08.723911)
Supplement: Supplement 5 [file media-5.xlsx]

## Sheet: data
Gene Name	Category	logFC C1 (FAD+ vs WT)	PValue	FDR	Selected (FC over 1.5; FDR < 0.05; RPKM over 1)	logFC C3 (Lag3-/- vs WT)	PValue	FDR	Selected (FC over 1.5; FDR < 0.05; RPKM over 1)	logFC C4 (Lag3-/-; 5xFAD+ vs FAD+)	PValue	FDR	Selected (FC over 1.5; FDR < 0.05; RPKM over 1)
0610009B22Rik	protein-coding	1.69485	2.5e-13	7.92e-12	Up	1.11788	9.83e-07	3.02e-05	Up	-1.49555	6.58e-11	7.11e-09	Down
0610010K14Rik	protein-coding	0.94055	5.11e-05	0.000382271	Up	0.713202	0.00203409	0.0180583	Up	-0.613836	0.00771435	0.0487799	Down
0610012G03Rik	protein-coding	1.65733	1.66e-10	3.49e-09	Up	0.341768	0.178182	0.429469		-0.983565	0.000107131	0.00157207	Down
0610040J01Rik	protein-coding	-1.38868	8.64e-17	4.35e-15	Down	-0.0374833	0.81863	1		0.788216	1.74e-06	4.88e-05	Up
1110004F10Rik	protein-coding	0.957015	7.54e-06	6.91e-05	Up	0.770117	0.00029619	0.00376525	Up	-0.622385	0.00330209	0.0254496	Down
1110032A03Rik	protein-coding	0.750906	0.00314453	0.014212	Up	0.767189	0.00248837	0.021294	Up	0.0455379	0.856092	0.974182
1110038B12Rik	ncRNA	2.48242	0.000431919	0.00256074	Up	0.489546	0.473733	0.742823		-1.69847	0.0117885	0.0675613
1110059E24Rik	protein-coding	0.405041	0.18702	0.343782		1.22965	7.12e-05	0.00115906	Up	-0.38521	0.20807	0.432578
1110059G10Rik	protein-coding	0.902871	0.00371171	0.0163458	Up	1.35981	1.4e-05	0.000292964	Up	-0.395191	0.19877	0.419595
1110065P20Rik	protein-coding	2.0957	0.000399711	0.00238348	Up	0.871631	0.131392	0.356134		-1.4866	0.00954412	0.0575972
1190007I07Rik	protein-coding	3.08531	6.88e-10	1.33e-08	Up	1.66766	0.000529192	0.00604557	Up	-1.84613	7.78e-05	0.00119368	Down
1300002E11Rik	ncRNA	0.951012	0.00882819	0.033774	Up	0.631779	0.0800564	0.269405		-0.969312	0.00728814	0.0467275	Down
1500011B03Rik	ncRNA	1.13222	0.00188939	0.00918303	Up	0.185816	0.606525	0.857522		-0.600158	0.0941193	0.277133
1600014C10Rik	protein-coding	1.73777	1.32e-10	2.82e-09	Up	0.327531	0.213631	0.477686		-1.20789	5.78e-06	0.000134578	Down
1700003F12Rik	protein-coding	3.26745	8.95e-07	9.85e-06	Up	1.20881	0.0569454	0.217816		-1.70785	0.0051628	0.0358891	Down
1700012D01Rik	ncRNA	2.59744	0.000493397	0.00287321	Up	1.35085	0.0619462	0.229722		-2.18458	0.00249566	0.0203198	Down
1700017B05Rik	protein-coding	-0.805217	7.7e-06	7.03e-05	Down	-0.874454	1.21e-06	3.57e-05	Down	-0.0191095	0.914923	1
1700020N01Rik	ncRNA	2.66166	0.0138736	0.0489968	Up	1.36168	0.191158	0.448535		-0.877511	0.386495	0.599291
1700025N23Rik	ncRNA	-7.49611	0.000655146	0.00367209	Down	-1.26629	0.397473	0.677492		6.8224	0.00162885	0.0144544
1700037H04Rik	protein-coding	1.39393	1.24e-05	0.000107828	Up	-0.0938984	0.765424	0.968967		-0.771501	0.0136551	0.0754506
1700056E22Rik	protein-coding	5.58546	0.00115383	0.00601461	Up	4.00125	0.0160595	0.0890637		-2.07832	0.123779	0.325202
1700080G18Rik	protein-coding	2.19539	0.0224912	0.0722953		-0.0483002	0.959024	1		-2.73442	0.00505223	0.0352392	Down
1700094D03Rik	protein-coding	-2.77278	0.000603362	0.00341409	Down	-0.0244473	0.973465	1		2.84599	0.000430494	0.00504657	Up
1700096K18Rik	ncRNA	1.15172	0.0159603	0.0549737		0.648516	0.171043	0.418073		-1.40818	0.00322078	0.0249723	Down
1700123O20Rik	protein-coding	1.34407	8.36e-08	1.13e-06	Up	0.618319	0.0125072	0.0740028		-1.15934	3.24e-06	8.31e-05	Down
1810013L24Rik	protein-coding	-0.702885	0.002634	0.0122591	Down	-0.0473375	0.837808	1		0.333062	0.152227	0.364357
1810014B01Rik	pseudo	0.157215	0.78753	0.934421		1.78032	0.00246579	0.0211184	Up	0.415364	0.471082	0.680627
1810030O07Rik	protein-coding	-0.799979	0.000302057	0.00186476	Down	0.180851	0.409849	0.680673		0.836998	0.000155391	0.0021445	Up
1810037I17Rik	protein-coding	2.58476	1.23e-22	1.33e-20	Up	1.23347	1.22e-06	3.6e-05	Up	-1.5337	1.23e-09	8.9e-08	Down
1810058I24Rik	protein-coding	1.89924	4.18e-13	1.29e-11	Up	0.787309	0.00208437	0.0184537	Up	-1.01605	6.41e-05	0.00102139	Down
2010016I18Rik	ncRNA	3.99816	0.00265363	0.012331	Up	2.63212	0.0385056	0.167393		-2.79358	0.0230654	0.109828
2010204K13Rik	ncRNA	3.22611	0.000539091	0.00310859	Up	1.34346	0.130199	0.35442		-1.98201	0.0227902	0.108868
2010315B03Rik	protein-coding	-1.6162	8.74e-11	1.91e-09	Down	0.716229	0.00300052	0.0248223	Up	1.17559	1.84e-06	5.09e-05	Up
2300009A05Rik	protein-coding	2.12641	2.74e-05	0.000218821	Up	0.571665	0.247519	0.504415		-1.49185	0.00233302	0.0192963	Down
2310001H17Rik	ncRNA	4.228	9.87e-06	8.79e-05	Up	0.994734	0.263853	0.524655		-2.1384	0.0118935	0.0679962
2310009B15Rik	protein-coding	2.30418	0.0033354	0.014934	Up	0.907039	0.232488	0.490395		-2.17711	0.00504784	0.0352205	Down
2310010J17Rik	ncRNA	2.72233	0.00600245	0.0244265	Up	1.73128	0.0729808	0.255383		-1.70428	0.0677912	0.227463
2310022B05Rik	protein-coding	0.58678	0.0357339	0.104843		0.952915	0.000652048	0.00719799	Up	-0.37302	0.178388	0.394945
2310039H08Rik	protein-coding	2.93817	1.16e-13	3.88e-12	Up	0.982352	0.00918423	0.0585928		-2.05343	5.51e-08	2.49e-06	Down
2310040G24Rik	ncRNA	1.38813	0.000879573	0.00475809	Up	0.716368	0.0822554	0.273979		-0.494957	0.223933	0.453875
2410006H16Rik	ncRNA	3.32201	7.03e-19	4.65e-17	Up	0.492163	0.16051	0.40141		-1.81907	1.8e-07	7.06e-06	Down
2410022M11Rik	ncRNA	1.32748	0.000854721	0.00464191	Up	0.258741	0.510265	0.77448		-1.33756	0.000733379	0.0076381	Down
2510009E07Rik	protein-coding	-1.27398	1.04e-08	1.66e-07	Down	-0.606764	0.00564181	0.0404371	Down	0.639356	0.00366921	0.0276087	Up
2610008E11Rik	protein-coding	-4.14027	9.89e-06	8.8e-05	Down	0.130485	0.873775	1		3.5626	9.44e-05	0.00141732	Up
2610021A01Rik	unknown	-3.2493	2.36e-07	2.92e-06	Down	0.155029	0.785858	0.98179		2.78715	6.29e-06	0.000145689	Up
2610044O15Rik8	protein-coding	-0.186237	0.668744	0.834747		1.20534	0.00577639	0.0411244	Up	0.340984	0.431505	0.642153
2610507B11Rik	protein-coding	-0.963051	0.000600826	0.00340369	Down	-2.80582	4.77e-21	2.9e-18	Down	0.490273	0.0786493	0.24865
2610507I01Rik	ncRNA	-1.69164	7.87e-07	8.77e-06	Down	-0.0233872	0.943123	1		1.77882	2.03e-07	7.81e-06	Up
2610524H06Rik	protein-coding	3.08351	2.42e-08	3.58e-07	Up	1.58299	0.00284666	0.0238168	Up	-1.39146	0.00629991	0.0416602	Down
2700046G09Rik	ncRNA	2.0331	0.00468666	0.0199016	Up	1.29184	0.067294	0.242339		-1.18995	0.0855999	0.262422
2810013P06Rik	ncRNA	0.851487	0.00153426	0.00766275	Up	0.446199	0.0950268	0.295092		-0.671959	0.0119171	0.0680903
2810025M15Rik	ncRNA	0.94203	7.82e-05	0.000558548	Up	0.504429	0.0332309	0.150614		-0.639797	0.00678819	0.0442929	Down
2810403D21Rik	ncRNA	0.908754	0.30907	0.483528		2.63063	0.0035441	0.0285076	Up	0.169065	0.842714	0.967196
2810442N19Rik	ncRNA	2.64188	0.00419189	0.018086	Up	1.15593	0.197082	0.457494		-2.53595	0.00496827	0.0347914	Down
2900060B14Rik	ncRNA	2.49827	0.000704643	0.00391759	Up	1.52195	0.0333874	0.150997		-1.71644	0.016164	0.0853585
3110053B16Rik	protein-coding	-2.04505	0.000561725	0.0032202	Down	0.906172	0.102551	0.309291		2.0003	0.000697164	0.00732377	Up
3110056K07Rik	ncRNA	1.22352	0.0070883	0.0280789	Up	1.1031	0.0147262	0.0835619		-1.13636	0.0116436	0.0669914
3110082I17Rik	protein-coding	1.16451	7.88e-05	0.000562298	Up	0.632882	0.030386	0.141614		-0.575428	0.046964	0.180641
3222401L13Rik	ncRNA	-0.853852	0.0104914	0.0389593	Down	0.138967	0.672142	0.905317		-0.0720479	0.828256	0.959116
3830406C13Rik	protein-coding	0.799166	0.0156652	0.0541381		1.44294	1.46e-05	0.000302889	Up	-0.095205	0.769977	0.920724
4632415L05Rik	pseudo	-1.45405	0.00346632	0.0154465	Down	0.157806	0.743005	0.955775		1.19766	0.0153112	0.0819031
4632427E13Rik	ncRNA	-1.28956	2.13e-05	0.000174655	Down	-0.148013	0.618387	0.866397		0.353508	0.237643	0.472264
4833419F23Rik	ncRNA	2.93756	0.0015816	0.00786492	Up	2.36861	0.00949731	0.0600516		-0.799821	0.342595	0.576779
4833420G17Rik	protein-coding	-0.99078	0.00244918	0.0115079	Down	-0.0843552	0.793777	0.986906		0.412267	0.204008	0.426842
4833438C02Rik	ncRNA	0.964248	0.00528118	0.0219724	Up	0.720967	0.0359386	0.159015		-0.242552	0.475154	0.684578
4930403D09Rik	ncRNA	-3.89359	0.00380757	0.0166593	Down	0.217101	0.844152	1		2.53029	0.0543872	0.198206
4930405A21Rik	ncRNA	2.48669	0.00187218	0.00910579	Up	0.363645	0.639243	0.882739		-2.43832	0.00201978	0.0171301	Down
4930430E12Rik	unknown	2.86235	0.012166	0.0439903	Up	2.0222	0.0696938	0.248432		-0.909932	0.381566	0.594912
4930445K14Rik	ncRNA	0.841681	0.00289293	0.013252	Up	-0.205253	0.465317	0.735044		-1.11875	7.87e-05	0.00120641	Down
4930453N24Rik	protein-coding	0.724176	0.00970132	0.0365451	Up	0.345552	0.21501	0.479158		-0.634068	0.0230172	0.109675
4930455G09Rik	ncRNA	8.17763	0.000389089	0.00233295	Up	0	1	1		-1.96892	0.211158	0.436316
4930486L24Rik	protein-coding	2.52994	0.00465711	0.0197992	Up	0.962741	0.263348	0.524169		0.402807	0.628586	0.816173
4930512H18Rik	ncRNA	5.40382	0.00790467	0.0307194	Up	-4.25197	0.029143	0.13794		-2.64018	0.134918	0.342136
4930515G01Rik	ncRNA	1.91047	0.0103537	0.0385452	Up	0.923926	0.205537	0.468217		-1.78339	0.0155011	0.0826831
4930522L14Rik	protein-coding	-1.70786	5.78e-05	0.000425898	Down	0.49424	0.230078	0.490395		1.35131	0.00131222	0.0120865	Up
4930526I15Rik	ncRNA	2.19833	4.97e-08	6.99e-07	Up	1.14845	0.00353519	0.0284581	Up	-1.74465	8.66e-06	0.000189476	Down
4930578M01Rik	ncRNA	2.38509	0.00126622	0.00650516	Up	1.10426	0.12395	0.344094		-1.68647	0.0181229	0.0929999
4930579G24Rik	protein-coding	1.67325	0.00861131	0.0330792	Up	1.46049	0.0210069	0.108489		-1.4522	0.0212291	0.104022
4930579K19Rik	ncRNA	4.27346	0.00106551	0.00560522	Up	2.62699	0.034829	0.15543		-1.50729	0.179188	0.396122
4931406H21Rik	ncRNA	-1.91738	0.015616	0.0540134		-2.22954	0.00517163	0.0378151	Down	0.715411	0.355393	0.590899
4931440P22Rik	ncRNA	1.26088	0.0125884	0.0452718	Up	-0.281087	0.575606	0.830264		-1.47542	0.00347955	0.0265299	Down
4932438A13Rik	protein-coding	-1.22951	3.87e-05	0.00029822	Down	-0.866467	0.00337596	0.0273738	Down	0.798269	0.00705205	0.0455219	Up
4933412E12Rik	ncRNA	0.218817	0.536108	0.710039		1.15101	0.00113009	0.0112979	Up	0.21226	0.544256	0.744684
4933421O10Rik	ncRNA	0.0576811	0.862133	0.993828		-0.918751	0.00610363	0.0428334	Down	-0.337291	0.309456	0.538884
4933434E20Rik	protein-coding	0.794736	1.33e-05	0.00011515	Up	0.744927	4.31e-05	0.000751849	Up	-0.422429	0.0197132	0.0988872
5031425E22Rik	ncRNA	0.113239	0.764123	0.915372		1.15879	0.00215325	0.0189127	Up	-0.12026	0.748521	0.905883
5031439G07Rik	protein-coding	-0.50154	0.0102311	0.0381991		-0.655827	0.000787476	0.00846649	Down	0.231464	0.234756	0.468739
5033406O09Rik	ncRNA	8.76691	0.00101589	0.00538356	Up	0	1	1		-2.81041	0.144198	0.353967
5730435O14Rik	ncRNA	-7.73866	4.01e-05	0.000307896	Down	-0.676365	0.564442	0.821302		5.29885	0.00483635	0.0341024
6030468B19Rik	protein-coding	-1.02576	0.0011333	0.00592106	Down	0.172913	0.574096	0.829058		0.642277	0.0401185	0.163002
6330407A03Rik	ncRNA	-2.32606	0.0119026	0.0432287	Down	-0.800833	0.359888	0.640188		0.967674	0.280661	0.506637
6430548M08Rik	protein-coding	-0.32697	0.433058	0.607607		-1.3554	0.00139286	0.0133669	Down	0.411995	0.322958	0.554071
6530402F18Rik	ncRNA	-0.795226	0.537928	0.711582		-3.88732	0.00706945	0.0480307	Down	1.19937	0.356257	0.591573
8030423J24Rik	ncRNA	-1.41173	0.0087823	0.033656	Down	-0.0899908	0.863497	1		0.805508	0.130333	0.335165
8030442B05Rik	ncRNA	-1.58622	0.0141424	0.0498097	Down	0.406789	0.511174	0.77531		0.810964	0.203623	0.426209
9130401M01Rik	protein-coding	1.31818	7.12e-09	1.16e-07	Up	0.183856	0.413575	0.683889		-0.725546	0.00116568	0.0109419	Down
9330175E14Rik	ncRNA	2.75318	0.0125071	0.0450186	Up	0.75887	0.473967	0.743076		-0.850456	0.40307	0.615022
9430015G10Rik	protein-coding	-1.47325	0.00022662	0.00144354	Down	-1.17716	0.00286203	0.0239066	Down	1.11676	0.00480845	0.0339521	Up
9430038I01Rik	protein-coding	1.9203	5.61e-08	7.82e-07	Up	0.569485	0.100011	0.304521		-1.07158	0.00165116	0.0146021	Down
9430060I03Rik	ncRNA	2.95873	8.82e-11	1.92e-09	Up	1.32115	0.00235148	0.020342	Up	-2.16319	8.12e-07	2.54e-05	Down
9530082P21Rik	ncRNA	2.08122	0.00443656	0.018975	Up	0.761233	0.285876	0.549643		-0.942284	0.177711	0.393953
9630028I04Rik	ncRNA	-1.66328	0.00715278	0.0282821	Down	-0.0716674	0.903619	1		1.59997	0.00937475	0.0568008
9930021J03Rik	protein-coding	-1.07294	0.000525478	0.00303688	Down	0.0758303	0.802179	0.992597		0.711737	0.0205401	0.101846
9930104L06Rik	protein-coding	-1.47778	1.29e-05	0.000111667	Down	-0.227465	0.488393	0.754683		1.02879	0.00215868	0.018103	Up
9930111J21Rik1	protein-coding	-1.87877	5.92e-07	6.75e-06	Down	-1.54113	3.17e-05	0.000582504	Down	1.9592	1.97e-07	7.62e-06	Up
A230028O05Rik	ncRNA	3.55387	0.00239305	0.0112987	Up	-0.159848	0.886123	1		-1.77931	0.0943198	0.277449
A230056P14Rik	ncRNA	-3.64166	8.27e-05	0.000587191	Down	0.186247	0.814386	1		3.17257	0.000496069	0.00561183	Up
A330035P11Rik	ncRNA	3.52801	1.09e-05	9.59e-05	Up	1.73725	0.0217417	0.111281		-2.49774	0.000978288	0.00951629	Down
A430005L14Rik	protein-coding	1.10691	2.34e-06	2.38e-05	Up	0.581935	0.0123033	0.0730899		-0.773861	0.000853145	0.00858211	Down
A430093F15Rik	ncRNA	6.00417	2.51e-06	2.53e-05	Up	-4.27837	0.0072243	0.0487416		-2.47138	0.0172263	0.0895021
A530088E08Rik	ncRNA	0.773034	0.0548409	0.145846		0.0170159	0.96611	1		-1.12642	0.00531371	0.0367155	Down
A630089N07Rik	ncRNA	-2.85855	0.0116134	0.0424311	Down	-0.320639	0.757575	0.964177		2.50468	0.025044	0.116665
A930002C04Rik	ncRNA	5.69109	3.92e-06	3.81e-05	Up	-0.368923	0.777329	0.976558		-0.162389	0.860878	0.976118
A930005H10Rik	ncRNA	1.4643	0.000438111	0.00259372	Up	0.484064	0.238637	0.497731		-0.837993	0.0389921	0.159652
A930006K02Rik	ncRNA	2.17947	0.00756878	0.0296824	Up	1.26242	0.114933	0.33091		-1.73535	0.0277347	0.125242
Aagab	protein-coding	-0.465292	0.0091693	0.0348464		-0.126805	0.475825	0.744632		0.609294	0.000646078	0.00689239	Up
Aamdc	protein-coding	1.41459	3.92e-07	4.64e-06	Up	0.481718	0.0800078	0.269357		-0.857936	0.00167113	0.0147157	Down
Aars	protein-coding	-0.61	0.00268245	0.0124369	Down	-0.621436	0.00221327	0.0193329	Down	0.565129	0.00537381	0.0369945
Aasdhppt	protein-coding	0.973822	0.000241974	0.0015286	Up	1.30661	9.4e-07	2.9e-05	Up	-0.68055	0.00964758	0.0580673
Aatk	protein-coding	-0.262635	0.725829	0.882967		-2.94572	0.000259898	0.00338432	Down	-0.114624	0.878258	0.986028
AB010352	protein-coding	-2.71343	8.98e-11	1.95e-09	Down	0.867158	0.0256287	0.125694		2.38394	8.15e-09	4.9e-07	Up
AB124611	protein-coding	2.51418	0.00550574	0.0227462	Up	0.260616	0.763988	0.968073		-1.46984	0.0898021	0.269537
Abca1	protein-coding	-1.09138	3.84e-05	0.000296292	Down	-2.13289	5.76e-15	1.14e-12	Down	-0.182679	0.486005	0.69412
Abca2	protein-coding	-0.0446224	0.923579	1		-2.99829	2.48e-09	1.47e-07	Down	-0.564149	0.226604	0.457376
Abca3	protein-coding	-0.809292	0.000663259	0.00371152	Down	-2.9542	4.78e-31	1.23e-27	Down	0.257026	0.276844	0.50192
Abca7	protein-coding	-0.80436	0.000348074	0.00211468	Down	-2.76903	6.65e-31	1.52e-27	Down	0.307559	0.169056	0.382201
Abca9	protein-coding	-1.76137	8.39e-10	1.59e-08	Down	-1.35533	1.77e-06	4.95e-05	Down	0.730453	0.00915678	0.0557459
Abcb4	protein-coding	-2.2508	4.29e-23	4.91e-21	Down	-1.08516	5.78e-07	1.91e-05	Down	1.20899	4.95e-08	2.28e-06	Up
Abcb7	protein-coding	-0.890786	0.00447734	0.0191176	Down	-0.482743	0.119367	0.338574		0.530189	0.0888611	0.267882
Abcc1	protein-coding	-1.07504	3.51e-05	0.00027403	Down	-2.07334	8.37e-15	1.65e-12	Down	0.36293	0.158557	0.370732
Abcc10	protein-coding	-0.313925	0.41636	0.589025		-1.31023	0.000840088	0.00893899	Down	-0.576665	0.13659	0.343638
Abcc3	protein-coding	-1.42476	5.71e-08	7.94e-07	Down	-1.99992	6.98e-14	1.15e-11	Down	0.366541	0.155125	0.36718
Abcc4	protein-coding	-1.46931	0.00397943	0.0172995	Down	-1.63151	0.00142728	0.0136331	Down	0.50865	0.310657	0.539792
Abcc5	protein-coding	-0.573584	0.0166559	0.0568948		-1.10888	4.31e-06	0.00010677	Down	0.313344	0.189451	0.408694
Abcd1	protein-coding	-1.08767	4.76e-07	5.54e-06	Down	-1.51796	3.4e-12	4.17e-10	Down	0.373149	0.0810217	0.253355
Abcd2	protein-coding	-0.709248	0.000109612	0.000756614	Down	-0.170245	0.349986	0.628562		0.948019	2.52e-07	9.37e-06	Up
Abcd3	protein-coding	-0.759252	0.00131382	0.00671293	Down	0.0697412	0.766197	0.969569		0.512884	0.0294151	0.130571
Abce1	protein-coding	-1.05972	7.63e-08	1.04e-06	Down	0.335322	0.0842485	0.277626		0.917396	3e-06	7.81e-05	Up
Abcf2	protein-coding	-0.544163	0.0132864	0.0472957		-0.213037	0.330274	0.604324		0.625671	0.00441005	0.0317807	Up
Abhd11	protein-coding	1.15402	0.000954605	0.00509848	Up	0.35492	0.30472	0.573407		-0.577835	0.0926374	0.274178
Abhd15	protein-coding	-1.25138	3.21e-10	6.49e-09	Down	-0.76636	9.95e-05	0.00153075	Down	0.245983	0.210029	0.434898
Abhd17a	protein-coding	0.811226	2.97e-05	0.000235433	Up	-0.0474253	0.805972	0.994963		-0.518852	0.00723249	0.0464283
Abhd17b	protein-coding	0.1707	0.499139	0.674851		0.746926	0.00309867	0.0254708	Up	-0.603157	0.0171078	0.0891561
Abhd17c	protein-coding	0.543651	0.00167697	0.00827929		0.0201199	0.907142	1		-0.82133	2.23e-06	5.97e-05	Down
Abhd5	protein-coding	0.146643	0.514748	0.689897		0.628812	0.00511215	0.0374626	Up	-0.0265377	0.905677	1
Abi3	protein-coding	-0.600098	0.000185115	0.00121286	Down	-0.223807	0.161775	0.40306		0.154368	0.33457	0.567762
Abl1	protein-coding	-1.68328	2.49e-17	1.36e-15	Down	-1.7662	6.64e-19	2.69e-16	Down	0.557394	0.00415268	0.03035
Ablim1	protein-coding	-1.00981	0.032018	0.0961704		-1.33754	0.00475756	0.0356279	Down	0.468047	0.316574	0.546528
Abr	protein-coding	-0.621576	0.00257872	0.012048	Down	-1.7894	2.89e-17	8.65e-15	Down	0.289786	0.158549	0.370732
Abracl	protein-coding	2.39294	6.63e-13	1.98e-11	Up	1.59553	9.31e-07	2.87e-05	Up	-1.50603	2.55e-06	6.75e-05	Down
Abraxas1	protein-coding	-0.143536	0.710166	0.86977		1.1143	0.00403902	0.0314702	Up	0.0949417	0.805192	0.945571
Abraxas2	protein-coding	-0.630702	0.000984609	0.00523838	Down	0.292458	0.123923	0.34407		0.352653	0.0645132	0.220297
Acaca	protein-coding	2.52624	1.99e-06	2.06e-05	Up	0.263442	0.607004	0.85806		-0.695381	0.161411	0.373436
Acad10	protein-coding	0.907663	0.188132	0.345135		-2.00598	0.00499067	0.036761	Down	-0.832681	0.225588	0.45595
Acad8	protein-coding	-0.790154	0.000821634	0.00448227	Down	0.0845357	0.716792	0.938141		0.994225	2.56e-05	0.000472288	Up
Acad9	protein-coding	-1.13147	7.8e-05	0.000557337	Down	-0.205067	0.466126	0.735632		1.17701	3.91e-05	0.000671403	Up
Acadsb	protein-coding	-1.19972	5.1e-06	4.84e-05	Down	-0.00287836	0.991095	1		0.836964	0.00135208	0.0124005	Up
Acap2	protein-coding	-1.0131	4.01e-07	4.73e-06	Down	-0.65826	0.000893198	0.00936406	Down	0.19206	0.332372	0.565101
Acap3	protein-coding	-1.19098	0.00317859	0.0143338	Down	-0.689755	0.0832862	0.275865		0.684868	0.0870042	0.264837
Acbd4	protein-coding	1.14147	0.00808247	0.0313101	Up	0.428696	0.315377	0.586414		-0.733102	0.083658	0.258853
Acbd5	protein-coding	-0.441651	0.108401	0.238309		0.416328	0.12843	0.351616		0.880714	0.00140916	0.0128022	Up
Accs	protein-coding	-0.619068	0.0120897	0.043799	Down	0.37252	0.128382	0.351533		0.821811	0.000871467	0.00871974	Up
Acd	protein-coding	0.684175	0.00732114	0.0288428	Up	0.456874	0.0720124	0.253499		-0.330762	0.1906	0.4104
Acer3	protein-coding	1.03185	1.96e-05	0.000162861	Up	1.09907	5.55e-06	0.000133209	Up	-0.605708	0.0115578	0.0666063
Acin1	protein-coding	-1.01903	0.000398926	0.00237949	Down	-0.424278	0.134784	0.360498		0.658332	0.0213234	0.104415
Acly	protein-coding	-0.367533	0.0210661	0.0684898		-0.916634	1.09e-08	5.51e-07	Down	0.247845	0.119393	0.318136
Aco1	protein-coding	-0.942534	4.62e-05	0.000349307	Down	-0.490734	0.0322604	0.147812		0.513822	0.0254213	0.117943
Aco2	protein-coding	-0.410217	0.076612	0.18726		-0.255565	0.269071	0.531343		0.645791	0.0053904	0.0370963	Up
Acod1	protein-coding	11.0324	4.55e-11	1.04e-09	Up	0	1	1		-2.51999	0.00992418	0.0593839
Acot13	protein-coding	2.15958	3.34e-13	1.04e-11	Up	1.03265	0.000340171	0.00420263	Up	-1.21877	2.13e-05	0.0004065	Down
Acot9	protein-coding	1.02277	4.7e-06	4.49e-05	Up	0.645517	0.00363281	0.029085	Up	0.0348851	0.873973	0.983517
Acox3	protein-coding	-0.290324	0.105728	0.234456		-0.940878	1.96e-07	7.45e-06	Down	0.119818	0.503845	0.709725
Acp2	protein-coding	-0.993173	1.56e-08	2.4e-07	Down	-0.375008	0.0311527	0.144248		0.512602	0.00328946	0.0253712
Acp6	protein-coding	-0.325892	0.16814	0.320231		-0.15685	0.50492	0.7699		0.648241	0.00607902	0.0405242	Up
Acsf2	protein-coding	1.01215	0.00887688	0.0339207	Up	-0.285378	0.457889	0.728667		-1.04854	0.00654062	0.0429628	Down
Acss1	protein-coding	-0.965547	1.28e-05	0.000110829	Down	-0.559541	0.0108434	0.0664648		0.674468	0.00218878	0.0182796	Up
Actb	protein-coding	-0.0490654	0.804932	0.947962		-1.4736	3.73e-13	5.46e-11	Down	-0.376368	0.058512	0.207484
Actn1	protein-coding	-2.57466	3.74e-05	0.000289532	Down	0.0862181	0.881999	1		1.12144	0.0623029	0.215762
Actn4	protein-coding	-0.477203	0.0135514	0.0480979		-0.486227	0.0118025	0.070973		0.69602	0.000324166	0.00400251	Up
Actr10	protein-coding	0.643721	0.00104799	0.00552573	Up	0.551929	0.00482936	0.0359963		-0.32357	0.097108	0.281989
Actr2	protein-coding	-0.224002	0.291548	0.469023		1.16127	6.26e-08	2.65e-06	Up	0.115225	0.58703	0.780588
Actr3	protein-coding	0.589909	0.00301801	0.0137486	Up	0.67569	0.00068465	0.00751367	Up	-0.321679	0.104617	0.29471
Actr3b	protein-coding	7.29351	3.47e-11	8.1e-10	Up	-1.57022	0.0853117	0.278814		-1.63533	0.0543598	0.198189
Actr6	protein-coding	0.171417	0.532611	0.706723		1.14872	3.09e-05	0.000572167	Up	-0.201665	0.46083	0.670443
Actr8	protein-coding	-0.740118	0.0025054	0.0117427	Down	0.108194	0.655556	0.893004		0.801578	0.00105401	0.0100724	Up
Acvr1	protein-coding	-0.738933	0.000595764	0.00338244	Down	-0.329897	0.121829	0.342676		0.146275	0.494582	0.700829
Acvr2b	protein-coding	-1.30323	7.93e-06	7.21e-05	Down	-0.797275	0.00553785	0.0399081	Down	0.257633	0.370887	0.594098
Acvrl1	protein-coding	0.417985	0.067672	0.170936		-0.563619	0.0139207	0.0801594		-0.614049	0.00732237	0.0469032	Down
Acy1	protein-coding	-1.10159	0.000263235	0.00164927	Down	-0.276078	0.351067	0.62957		0.769902	0.0102498	0.0609085
Acyp1	protein-coding	2.22328	4.66e-05	0.000352376	Up	0.913994	0.0856913	0.279495		-2.156	6.35e-05	0.00101323	Down
Adam10	protein-coding	-1.21593	4.14e-07	4.87e-06	Down	-0.563471	0.0176174	0.0954773		0.403723	0.0887331	0.267809
Adam15	protein-coding	-0.556718	0.000398478	0.00237797		-1.02519	9.41e-11	7.73e-09	Down	0.330538	0.0351128	0.148088
Adam17	protein-coding	-1.1336	9.67e-10	1.82e-08	Down	-0.442546	0.0157423	0.0876908		0.648213	0.000422252	0.00496688	Up
Adam8	protein-coding	3.55516	0.000681763	0.00380474	Up	0.28858	0.763342	0.967697		-0.73891	0.434006	0.644526
Adamts1	protein-coding	0.462004	0.385045	0.556008		0.878418	0.100302	0.304911		1.56682	0.0038835	0.0289	Up
Adamtsl2	protein-coding	-2.82369	7.3e-07	8.21e-06	Down	-1.23093	0.0215593	0.110732		1.47244	0.00707061	0.0455878	Up
Adap1	protein-coding	1.2864	1.06e-06	1.15e-05	Up	-0.444635	0.0881924	0.283274		0.14248	0.581416	0.776475
Adap2	protein-coding	-2.20631	2.11e-20	1.71e-18	Down	-0.464258	0.0415043	0.175583		1.81483	1.21e-14	4.25e-12	Up
Adar	protein-coding	0.457103	0.129167	0.26743		-1.41439	4e-06	0.000100012	Down	-0.190112	0.526983	0.729626
Adat2	protein-coding	2.13261	0.0125503	0.0451662	Up	1.71764	0.0417929	0.176406		-0.959868	0.237119	0.471724
Adcy3	protein-coding	0.984959	0.00025135	0.00158222	Up	-1.79103	1.04e-10	8.42e-09	Down	-0.641642	0.0160589	0.0850212
Adcy7	protein-coding	-0.558352	0.00326941	0.0146863		-2.05394	1.73e-25	1.98e-22	Down	0.0326507	0.863013	0.977314
Adcy8	protein-coding	-4.32091	3.92e-05	0.000301883	Down	-1.55855	0.0953595	0.295629		2.34789	0.015096	0.0811731
Adcy9	protein-coding	-0.946577	0.00691542	0.0274964	Down	-0.855438	0.0138877	0.0800365		0.288741	0.40673	0.61865
Add1	protein-coding	-0.959445	8.12e-06	7.36e-05	Down	-0.574665	0.00712494	0.0482606		0.698948	0.00109559	0.0104119	Up
Add3	protein-coding	-1.19351	8.44e-05	0.000597399	Down	-0.557573	0.0627379	0.231765		0.633878	0.0350076	0.147857
Adgra3	protein-coding	-1.35038	0.000856784	0.00464942	Down	-1.16594	0.00373713	0.0296784	Down	1.15139	0.00427468	0.0310984	Up
Adgre1	protein-coding	-0.725312	0.00054465	0.00313801	Down	-0.181852	0.383518	0.665244		0.457346	0.0287232	0.128606
Adgrg1	protein-coding	-1.22446	6.07e-06	5.66e-05	Down	-0.729152	0.00654261	0.0451915	Down	0.397193	0.137121	0.344421
Adgrg5	protein-coding	10.1337	0.000193338	0.00125914	Up	7.24774	0.0035523	0.0285401		-2.6215	0.156186	0.368421
Adgrl2	protein-coding	-1.85232	6.33e-05	0.000463062	Down	-2.38762	4.06e-07	1.41e-05	Down	0.69367	0.124516	0.326492
Adh5	protein-coding	0.786046	2.54e-06	2.56e-05	Up	0.502233	0.00253341	0.0216168		-0.163654	0.322859	0.553981
Adhfe1	protein-coding	-1.67923	0.0137344	0.0485801	Down	-0.287093	0.659608	0.895723		1.41101	0.0368675	0.153425
Adi1	protein-coding	1.29228	7.6e-13	2.24e-11	Up	0.387309	0.0294901	0.138939		-0.604859	0.000642222	0.0068644	Down
Adipor1	protein-coding	1.35151	4.45e-15	1.8e-13	Up	0.0365803	0.829053	1		-0.844366	7.26e-07	2.29e-05	Down
Adnp2	protein-coding	-0.406808	0.173168	0.327256		-1.02159	0.000690407	0.0075688	Down	-0.271122	0.36359	0.592911
Adora1	protein-coding	3.61841	1.38e-09	2.55e-08	Up	-1.90309	0.000937359	0.00973796		-0.666597	0.214275	0.440726
Adprm	protein-coding	0.922559	0.00288848	0.0132463	Up	0.626905	0.0417629	0.176315		-0.709292	0.020909	0.103061
Adra2a	protein-coding	-3.69495	0.00604317	0.0245402	Down	-2.70933	0.0343539	0.154152		2.2941	0.0714783	0.234919
Adrb2	protein-coding	-0.981073	3.64e-09	6.25e-08	Down	0.068462	0.677444	0.909013		0.424126	0.0101695	0.0605535
Adssl1	protein-coding	2.07194	2.24e-14	8.21e-13	Up	-0.0734397	0.779487	0.977961		-0.445903	0.0865019	0.26401
Afap1l1	protein-coding	-2.19261	9.68e-15	3.73e-13	Down	-1.0032	0.000227167	0.00301991	Down	1.65725	2.66e-09	1.8e-07	Up
Aff1	protein-coding	-1.44119	7.79e-07	8.69e-06	Down	-1.4595	5.19e-07	1.75e-05	Down	0.52727	0.0665319	0.224699
Aff4	protein-coding	-1.17722	9.2e-06	8.24e-05	Down	-0.537649	0.03997	0.171661		0.726548	0.00578178	0.0391242	Up
Afp	protein-coding	4.24422	4.27e-13	1.32e-11	Up	1.90774	0.000430365	0.00511775	Up	-2.52516	2.16e-06	5.82e-05	Down
Aftph	protein-coding	-1.30901	3.97e-14	1.4e-12	Down	0.148896	0.380119	0.661657		0.684887	6.29e-05	0.00100727	Up
Aga	protein-coding	1.10892	8.35e-10	1.59e-08	Up	0.845773	2.51e-06	6.7e-05	Up	-0.606625	0.00068345	0.00720978	Down
Agap1	protein-coding	-2.26105	0.00123808	0.00637806	Down	-1.27674	0.0586945	0.222278		2.23988	0.00135232	0.0124005	Up
Agap3	protein-coding	-0.85807	0.00140193	0.00709983	Down	-1.02644	0.000135449	0.00196802	Down	0.696264	0.00931729	0.0565395
Agbl5	protein-coding	-2.01552	0.000216778	0.00139159	Down	-1.75117	0.00108787	0.0109648	Down	1.71621	0.00147617	0.0133405	Up
Aggf1	protein-coding	-0.852108	0.00584285	0.0239328	Down	-0.506594	0.0988268	0.302432		0.83422	0.00688818	0.0447612	Up
Agl	protein-coding	-1.36616	0.00100168	0.00531592	Down	-1.26691	0.00213639	0.0188127	Down	0.590233	0.149818	0.361215
Ago2	protein-coding	-1.00893	0.00492296	0.0206949	Down	-1.40985	9.32e-05	0.00145837	Down	0.439286	0.217313	0.444361
Ago4	protein-coding	-3.09545	0.000361786	0.00218489	Down	-1.17013	0.146726	0.380181		2.76396	0.00124549	0.0115595	Up
Agpat1	protein-coding	0.810912	0.0127321	0.045693	Up	-0.065418	0.839825	1		-0.835665	0.0101015	0.0602177
Agpat2	protein-coding	0.731995	0.000440979	0.00260845	Up	0.20174	0.330274	0.604324		-0.374595	0.0700034	0.232018
Agps	protein-coding	-0.985519	8.38e-05	0.000593744	Down	-0.11017	0.656625	0.893928		0.402185	0.105708	0.296892
Agrn	protein-coding	-2.89645	0.000974432	0.00518985	Down	-1.68974	0.042853	0.179638		2.43813	0.00471966	0.0334511
Agtrap	protein-coding	0.315539	0.12656	0.263876		-0.665056	0.00134167	0.0129776	Down	-0.313062	0.128378	0.332584
Ahctf1	protein-coding	-1.2904	0.0018344	0.00893891	Down	-0.45325	0.264845	0.52612		0.607404	0.137874	0.345556
Ahcyl2	protein-coding	-0.54115	0.133322	0.273212		-0.993582	0.00613813	0.0429877	Down	0.035872	0.920493	1
Ahdc1	protein-coding	-1.31751	0.0068597	0.027317	Down	-2.19877	1.08e-05	0.000234534	Down	0.0535806	0.911459	1
AI413582	protein-coding	2.62046	6.42e-18	3.72e-16	Up	0.927109	0.00137221	0.0132235	Up	-1.6007	4.2e-08	1.97e-06	Down
AI662270	ncRNA	1.61701	0.00452303	0.0192888	Up	0.855127	0.127513	0.350406		-0.804125	0.146036	0.35688
AI837181	protein-coding	0.574158	0.00525777	0.0218971		0.180253	0.379	0.660544		-0.656691	0.00137905	0.012612	Down
AI987944	protein-coding	-2.41751	5.79e-15	2.31e-13	Down	0.318665	0.27557	0.539376		2.30306	7.83e-14	1.99e-11	Up
Aif1	protein-coding	1.39101	2.97e-12	8.03e-11	Up	0.827564	2.65e-05	0.000502789	Up	-0.962294	1.08e-06	3.23e-05	Down
Aig1	protein-coding	1.31627	2.1e-10	4.36e-09	Up	0.359962	0.0782157	0.265988		-0.672783	0.000945001	0.00927558	Down
Aim2	protein-coding	-0.439894	0.139248	0.281195		0.709094	0.0169625	0.0929045		0.989529	0.000928349	0.00912951	Up
Aimp1	protein-coding	1.11604	9.89e-05	0.000691312	Up	0.346809	0.221984	0.48132		-0.379826	0.176724	0.392568
Aimp2	protein-coding	0.609049	0.00487606	0.0205522	Up	0.761287	0.000422029	0.00505064	Up	-0.191741	0.370792	0.594098
Ajm1	protein-coding	-0.399437	0.61903	0.788395		-2.52678	0.00292077	0.0242696	Down	-0.231133	0.773319	0.923152
Ak6	protein-coding	1.55495	0.00121476	0.00627201	Up	0.944606	0.0463158	0.189864		-0.881274	0.0614918	0.214307
Akap1	protein-coding	1.39476	0.00104497	0.0055112	Up	-0.96241	0.0228917	0.115902		-0.562129	0.178437	0.395012
Akap11	protein-coding	-0.995865	0.00902402	0.0343829	Down	-0.558014	0.138881	0.367081		0.190481	0.614586	0.804374
Akap13	protein-coding	-1.1056	7.2e-07	8.12e-06	Down	-1.2644	1.58e-08	7.76e-07	Down	0.664723	0.00268118	0.0216086	Up
Akap9	protein-coding	-0.950708	0.0103537	0.0385452	Down	0.10439	0.776076	0.975568		0.527974	0.151969	0.364091
Akip1	protein-coding	1.26052	9.54e-09	1.53e-07	Up	0.873569	6.06e-05	0.00100898	Up	-0.636311	0.00313759	0.0244559	Down
Akirin2	protein-coding	0.122477	0.582022	0.753185		0.855047	0.000131168	0.00191661	Up	-0.110825	0.617987	0.807236
Akna	protein-coding	-1.86672	8.23e-15	3.21e-13	Down	-2.06825	1.24e-17	4.13e-15	Down	1.12981	1.65e-06	4.66e-05	Up
Akr1a1	protein-coding	1.81638	1.37e-22	1.48e-20	Up	-0.00629776	0.972119	1		-0.793152	1.19e-05	0.000247172	Down
Akr1b3	protein-coding	1.50882	6.23e-16	2.86e-14	Up	-0.186799	0.308205	0.577293		-0.678326	0.00020597	0.00271886	Down
Akr7a5	protein-coding	0.897487	2.27e-05	0.000184767	Up	0.00363022	0.986232	1		-0.592365	0.00481774	0.0339944	Down
Akt1	protein-coding	-0.630699	0.00168925	0.00832999	Down	-0.428972	0.032197	0.14762		0.610427	0.00235751	0.0194483	Up
Akt1s1	protein-coding	0.623695	0.00528597	0.0219879	Up	0.45811	0.0396793	0.170866		-0.421877	0.0573572	0.204988
Aktip	protein-coding	0.455658	0.0397089	0.113643		0.817977	0.000224144	0.00298743	Up	-0.0653957	0.766297	0.918079
Alad	protein-coding	1.12335	1.18e-05	0.000102806	Up	0.769615	0.00249918	0.0213613	Up	-0.214499	0.39433	0.607014
Aldh16a1	protein-coding	0.381494	0.0609682	0.157888		-0.730152	0.000358052	0.00438647	Down	-0.0880638	0.664063	0.843689
Aldh2	protein-coding	1.44059	4.25e-09	7.2e-08	Up	-0.127677	0.596136	0.848239		-0.162813	0.497225	0.703425
Aldh4a1	protein-coding	-0.614286	0.00492149	0.0206949	Down	-0.819962	0.000173186	0.00241758	Down	0.160646	0.460282	0.669997
Aldh6a1	protein-coding	-0.173375	0.403431	0.574754		0.628889	0.00242967	0.0208893	Up	0.197129	0.341155	0.57501
Aldoa	protein-coding	1.54623	9.45e-16	4.23e-14	Up	-0.0504375	0.788695	0.983759		-0.657785	0.000496579	0.00561393	Down
Aldoc	protein-coding	1.83018	6.4e-05	0.000466931	Up	1.78276	9.51e-05	0.00148192	Up	-0.0057119	0.98968	1
Alg1	protein-coding	1.04182	7.12e-08	9.74e-07	Up	-0.205899	0.282715	0.546364		-0.760593	7.43e-05	0.0011485	Down
Alg11	protein-coding	-0.406147	0.123042	0.2592		0.70975	0.00697758	0.0475748	Up	-0.0440029	0.867024	0.979491
Alg14	protein-coding	0.868859	0.00101458	0.0053798	Up	0.196313	0.45474	0.725277		-0.484236	0.064299	0.219857
Alg3	protein-coding	0.561179	0.00488478	0.0205763		0.0207328	0.916901	1		-0.7521	0.000164227	0.0022469	Down
Alg5	protein-coding	1.37025	3.12e-12	8.44e-11	Up	0.68036	0.000452484	0.00532249	Up	-0.957616	8.34e-07	2.6e-05	Down
Alg6	protein-coding	0.934576	0.0005806	0.00331459	Up	1.05343	0.000102326	0.00156617	Up	-0.845798	0.00169451	0.0148581	Down
Alg8	protein-coding	0.888144	1.58e-05	0.000134646	Up	0.512778	0.0122054	0.0727127		-0.732734	0.000347733	0.0042302	Down
Alkbh1	protein-coding	0.667262	0.0295263	0.0898241		0.968038	0.00158772	0.0148494	Up	-0.168568	0.578046	0.773478
Alkbh2	protein-coding	2.55933	3.7e-08	5.28e-07	Up	0.723888	0.104274	0.312793		-0.683883	0.116693	0.314474
Alkbh6	protein-coding	1.54322	5.09e-10	1e-08	Up	0.556288	0.022642	0.114835		-0.851702	0.000455713	0.00527549	Down
Alkbh7	protein-coding	1.84553	3.11e-09	5.43e-08	Up	0.580926	0.0562144	0.21572		-1.44969	2.14e-06	5.77e-05	Down
Alkbh8	protein-coding	-0.95157	0.00601929	0.0244749	Down	-0.0470991	0.890006	1		0.177626	0.605613	0.796621
Alox5ap	protein-coding	0.870821	7.21e-06	6.63e-05	Up	0.461233	0.016856	0.0925172		-0.926965	1.8e-06	5e-05	Down
Ambra1	protein-coding	-1.45439	7.19e-05	0.000518303	Down	-2.1075	1.67e-08	8.15e-07	Down	0.855808	0.0179892	0.0924416
Amdhd2	protein-coding	1.49539	1.61e-11	3.91e-10	Up	0.0463135	0.83175	1		-0.397906	0.0659992	0.223229
Amfr	protein-coding	-0.663726	8.63e-05	0.000610049	Down	-0.554983	0.00100663	0.0103276		0.169563	0.313868	0.543472
Amigo1	protein-coding	-1.64201	0.0133617	0.0475309	Down	-0.769592	0.235507	0.493247		0.38337	0.554779	0.754032
Ammecr1l	protein-coding	-0.720036	0.00244805	0.0115053	Down	-0.522817	0.0269772	0.130472		0.274966	0.245088	0.477899
Amn1	protein-coding	0.912187	0.0113805	0.0417426	Up	1.51026	3.22e-05	0.000589712	Up	-0.431801	0.224546	0.454644
Amotl1	protein-coding	-2.00309	0.000312126	0.00191774	Down	-1.64921	0.00245422	0.0210368	Down	1.44579	0.0082489	0.0514329
Ampd2	protein-coding	-0.317915	0.375688	0.545891		-0.979862	0.00674897	0.0462915	Down	0.27386	0.444852	0.655023
Ampd3	protein-coding	-1.44515	3e-07	3.63e-06	Down	-1.08039	0.000102173	0.00156498	Down	0.236974	0.393715	0.606513
Anapc1	protein-coding	-1.03646	0.000526139	0.00303985	Down	-1.18981	7.12e-05	0.00115906	Down	0.450877	0.128297	0.3325
Anapc10	protein-coding	1.29012	6.99e-06	6.44e-05	Up	1.40426	1.01e-06	3.09e-05	Up	-0.816855	0.00387135	0.0288249	Down
Anapc11	protein-coding	2.34382	5.45e-18	3.19e-16	Up	0.943861	0.000303361	0.00384385	Up	-1.78667	1.55e-11	2.04e-09	Down
Anapc13	protein-coding	2.25007	3.13e-13	9.82e-12	Up	1.11942	0.000191449	0.00262981	Up	-1.27047	1.85e-05	0.000361327	Down
Anapc15	protein-coding	1.19183	0.00221245	0.0105445	Up	0.576379	0.134955	0.360498		-0.337582	0.376846	0.594498
Ang	protein-coding	0.771228	0.000202652	0.00131482	Up	0.546273	0.00825604	0.053936		-0.281644	0.171659	0.386097
Angel1	protein-coding	-0.840982	0.0199966	0.0655394		-1.44207	8.12e-05	0.0012954	Down	0.0432601	0.904117	1
Angel2	protein-coding	-0.767207	0.000117391	0.000805188	Down	0.288505	0.142332	0.37257		0.6236	0.0016749	0.014735	Up
Angptl7	protein-coding	-2.28475	5.2e-08	7.26e-07	Down	-0.136712	0.731253	0.948822		0.990276	0.014621	0.0791758
Ank	protein-coding	3.71924	8.53e-29	2.17e-26	Up	-0.812602	0.00724511	0.0488433	Down	-1.10768	0.000257425	0.00329026	Down
Ank2	protein-coding	-0.855077	0.00427932	0.0184131	Down	-1.32552	1.12e-05	0.000241691	Down	-0.0218505	0.941445	1
Ankfy1	protein-coding	-1.3869	1.14e-06	1.23e-05	Down	-2.06772	1.17e-12	1.6e-10	Down	0.373997	0.182214	0.400623
Ankhd1	protein-coding	-0.86868	0.000338196	0.00205891	Down	-0.78667	0.00111166	0.011161	Down	0.632521	0.0087637	0.0539417
Ankib1	protein-coding	-0.978998	0.00308216	0.0139822	Down	-0.719974	0.028345	0.134999		0.400779	0.222186	0.451474
Ankle2	protein-coding	-0.875554	5.08e-05	0.000380915	Down	-0.681755	0.00153504	0.0144353	Down	0.188985	0.37849	0.594498
Ankmy2	protein-coding	-1.35301	3.44e-07	4.11e-06	Down	0.177131	0.491787	0.758007		1.09079	3.5e-05	0.000615902	Up
Ankrd11	protein-coding	-1.34259	3.31e-07	3.96e-06	Down	-1.10615	2.28e-05	0.000440753	Down	1.02315	8.9e-05	0.00134375	Up
Ankrd12	protein-coding	-1.0965	0.0117765	0.0428901	Down	0.587726	0.170401	0.417643		1.25624	0.00395352	0.0292572	Up
Ankrd13a	protein-coding	-0.911003	4.95e-05	0.000371953	Down	-0.574022	0.0101144	0.063081		1.00525	7.75e-06	0.000170811	Up
Ankrd13d	protein-coding	-0.759487	0.0598376	0.155585		-1.44857	0.000394762	0.00476299	Down	0.401775	0.317156	0.547257
Ankrd24	protein-coding	1.40904	0.0103699	0.0385847	Up	-0.721521	0.186607	0.441521		-1.37052	0.012215	0.0692662
Ankrd27	protein-coding	-0.808367	0.000452116	0.0026644	Down	-0.665047	0.00372663	0.0296178	Down	0.560274	0.0146417	0.0792673
Ankrd44	protein-coding	-1.82382	6.45e-13	1.93e-11	Down	-1.17487	2.32e-06	6.3e-05	Down	0.923471	0.000198037	0.00262253	Up
Ankrd49	protein-coding	-0.674276	0.0374319	0.108575		0.735058	0.0221961	0.112991		0.961376	0.00301821	0.0237678	Up
Ankrd50	protein-coding	-1.14467	0.00766379	0.0300208	Down	-2.03426	3.78e-06	9.49e-05	Down	0.263023	0.535559	0.737184
Ankrd55	protein-coding	1.71712	3.64e-05	0.000282543	Up	0.14572	0.721139	0.941328		-1.64814	6.3e-05	0.00100729	Down
Anks1	protein-coding	-1.46767	3.86e-06	3.76e-05	Down	-2.16834	2.36e-11	2.26e-09	Down	0.504439	0.106465	0.297922
Anks3	protein-coding	-1.69632	2.45e-08	3.61e-07	Down	-0.196843	0.501277	0.766873		2.19896	9.15e-13	1.67e-10	Up
Ano6	protein-coding	-1.51595	5.91e-08	8.19e-07	Down	-1.78898	2.12e-10	1.61e-08	Down	0.394231	0.150545	0.361798
Ano8	protein-coding	-0.751975	0.0156964	0.0542369		-1.79069	1.94e-08	9.31e-07	Down	0.611327	0.0486918	0.184489
Anp32a	protein-coding	0.183975	0.562861	0.735333		1.29497	4.92e-05	0.000844501	Up	0.68704	0.029438	0.130644
Anp32b	protein-coding	1.10338	5.44e-06	5.13e-05	Up	0.662747	0.00590946	0.0418248	Up	0.180146	0.448962	0.659244
Anp32e	protein-coding	0.144605	0.472094	0.647752		0.765878	0.000141708	0.00204171	Up	-0.0858382	0.668438	0.847209
Antkmt	protein-coding	1.49552	2.23e-10	4.61e-09	Up	0.349885	0.130491	0.354902		-1.13011	1.23e-06	3.64e-05	Down
Antxr2	protein-coding	2.18988	0.000680085	0.00379846	Up	-0.13361	0.830648	1		0.489046	0.423552	0.634621
Anxa2	protein-coding	5.34911	2.84e-24	3.8e-22	Up	0.142025	0.756628	0.963676		-0.627897	0.146121	0.356945
Anxa4	protein-coding	1.5577	5.34e-13	1.62e-11	Up	0.597731	0.00482432	0.0359963	Up	-0.695182	0.000980703	0.00953079	Down
Anxa5	protein-coding	2.66275	1.02e-30	3.69e-28	Up	0.447498	0.0404675	0.172934		-0.353627	0.102954	0.292259
Anxa7	protein-coding	0.918355	1.62e-05	0.000137187	Up	0.190847	0.366503	0.647683		-0.32744	0.120454	0.319558
Ap1b1	protein-coding	-0.965312	2.1e-07	2.61e-06	Down	-1.11354	2.32e-09	1.38e-07	Down	0.550071	0.00291947	0.0231939
Ap1g1	protein-coding	-0.833118	0.000352652	0.00213934	Down	-0.882098	0.000153298	0.00218881	Down	0.253226	0.274502	0.499473
Ap1s1	protein-coding	0.879078	1.82e-05	0.000152361	Up	0.158916	0.435269	0.705679		-0.230422	0.255259	0.484811
Ap2a1	protein-coding	-0.892976	0.000218288	0.0013991	Down	-1.75948	9.52e-13	1.33e-10	Down	0.726511	0.00254493	0.0206558	Up
Ap2a2	protein-coding	-1.08178	0.000658348	0.00368603	Down	-1.04878	0.000940581	0.00975393	Down	0.382024	0.224472	0.454539
Ap2b1	protein-coding	-0.565365	0.0183262	0.0614307		-0.895227	0.000196201	0.00267549	Down	0.371606	0.119958	0.31905
Ap2s1	protein-coding	1.27357	1.58e-08	2.43e-07	Up	0.130885	0.555888	0.814219		-0.794622	0.000354615	0.00429872	Down
Ap3b1	protein-coding	-0.473892	0.0171148	0.0581541		-0.617728	0.0018883	0.0170054	Down	0.340213	0.0863466	0.26377
Ap3d1	protein-coding	-0.697348	0.00470573	0.0199647	Down	-1.49899	2.26e-09	1.35e-07	Down	0.742739	0.00260727	0.0210954	Up
Ap3s1	protein-coding	1.65795	1.74e-07	2.21e-06	Up	1.51657	1.56e-06	4.47e-05	Up	-1.08477	0.000484372	0.00550913	Down
Ap3s2	protein-coding	0.566699	0.00727004	0.0286743		-0.259103	0.218812	0.479158		-0.664126	0.0016246	0.0144229	Down
Ap4s1	protein-coding	1.01832	0.00027592	0.0017204	Up	0.94769	0.00067935	0.00745947	Up	-0.806486	0.00363386	0.0274127	Down
Ap5b1	protein-coding	0.0435127	0.855182	0.988336		-0.967984	5.77e-05	0.000966285	Down	-0.629742	0.00848718	0.0526481
Ap5z1	protein-coding	-0.472211	0.0840113	0.199899		-0.737079	0.00705267	0.0479442	Down	0.393101	0.149429	0.36057
Apaf1	protein-coding	-0.145218	0.743947	0.898186		-1.69628	0.000209648	0.00282874	Down	-0.366817	0.409527	0.620683
Apba1	protein-coding	-1.33024	0.00248034	0.0116438	Down	-1.0635	0.0144188	0.0822929		0.117099	0.787354	0.932639
Apbb1	protein-coding	-1.12363	0.0010409	0.00549285	Down	-0.156306	0.641437	0.884338		1.42298	3.47e-05	0.000611277	Up
Apbb1ip	protein-coding	-0.419517	0.0409056	0.116232		1.06563	2.38e-07	8.8e-06	Up	0.323458	0.114242	0.310179
Apbb2	protein-coding	0.752279	0.00487743	0.0205538	Up	-0.830744	0.00192484	0.0172892	Down	-0.203641	0.443057	0.653593
Apc	protein-coding	-1.60205	9.66e-05	0.00067653	Down	-1.04243	0.00984452	0.0616425		1.48304	0.000290772	0.00365137	Up
Apeh	protein-coding	0.0335148	0.871459	1		-0.636665	0.0021933	0.0192129	Down	0.039978	0.846662	0.968902
Apex1	protein-coding	0.428757	0.0142503	0.0501282		0.613266	0.000453221	0.00532812	Up	-0.12983	0.45588	0.665749
Aph1a	protein-coding	1.43586	4.96e-08	6.97e-07	Up	-0.324615	0.212638	0.476139		-1.22248	2.65e-06	6.98e-05	Down
Api5	protein-coding	-0.940233	8.22e-08	1.11e-06	Down	0.288	0.0968227	0.29878		0.665341	0.000137676	0.00193102	Up
Apip	protein-coding	1.28101	1.36e-05	0.000117426	Up	1.04246	0.000367596	0.00448241	Up	-0.645167	0.0256178	0.118425
Aplp2	protein-coding	1.26775	2.93e-08	4.26e-07	Up	-0.314078	0.163569	0.406303		-0.293086	0.19287	0.412791
Apmap	protein-coding	0.756192	0.00202582	0.00976786	Up	0.571805	0.0192257	0.10181		-0.224626	0.35575	0.591073
Apobec1	protein-coding	-0.320693	0.224874	0.38959		0.353292	0.180181	0.432267		0.918282	0.000544602	0.006054	Up
Apobr	protein-coding	-0.349894	0.362867	0.53195		-1.05448	0.00651372	0.0450523	Down	0.191474	0.617307	0.806707
Apoc4	protein-coding	10.9533	3.95e-10	7.88e-09	Up	0	1	1		-2.537	0.0143551	0.0781667
Apoe	protein-coding	5.29226	8.36e-15	3.25e-13	Up	0.343327	0.545889	0.805866		0.332809	0.558141	0.757151
Apool	protein-coding	0.757745	0.0211073	0.0686022		1.36803	3.57e-05	0.000640743	Up	-0.0759935	0.814883	0.951175
App	protein-coding	-0.238283	0.13252	0.272029		-0.607088	0.000131605	0.00192028	Down	0.468413	0.00312027	0.0243485
Appbp2	protein-coding	-0.874451	0.000564566	0.0032329	Down	-0.183601	0.464781	0.734623		0.580223	0.0215436	0.105204
Appl2	protein-coding	-0.811536	0.00867831	0.0332934	Down	-0.0397014	0.896915	1		0.862623	0.00527306	0.0365079	Up
Aprt	protein-coding	1.76751	4.55e-15	1.84e-13	Up	0.193762	0.379156	0.660657		-0.872576	6.81e-05	0.00106901	Down
Aqr	protein-coding	-0.829338	0.000392654	0.00235091	Down	-1.88948	3.65e-15	7.53e-13	Down	-0.0182221	0.937542	1
Arap1	protein-coding	-0.687807	0.000509367	0.00295619	Down	-2.08344	2.87e-24	2.58e-21	Down	0.236503	0.230071	0.462343
Arap3	protein-coding	-1.84156	2.81e-18	1.72e-16	Down	-1.36572	4.65e-11	4.1e-09	Down	1.1566	2.51e-08	1.29e-06	Up
Arcn1	protein-coding	-0.948176	1.86e-07	2.35e-06	Down	0.31285	0.0823903	0.274174		0.751382	3.39e-05	0.000599794	Up
Arel1	protein-coding	-0.489698	0.160203	0.310066		-1.59388	7.74e-06	0.000175445	Down	-0.332391	0.339923	0.573637
Arf2	protein-coding	-0.612456	0.000307944	0.00189544	Down	0.296924	0.0779137	0.265223		0.585832	0.000542447	0.00603981	Up
Arf3	protein-coding	1.00346	1.85e-07	2.33e-06	Up	-0.421047	0.0275485	0.132366		-1.07281	2.52e-08	1.29e-06	Down
Arf4	protein-coding	1.25657	1.32e-09	2.44e-08	Up	0.830401	5.29e-05	0.000895219	Up	-0.947678	4.09e-06	0.000101668	Down
Arf5	protein-coding	1.46624	1.86e-12	5.18e-11	Up	0.311026	0.127846	0.350667		-1.29041	4.49e-10	3.67e-08	Down
Arf6	protein-coding	0.472577	0.0018354	0.00894167		0.742041	1.04e-06	3.14e-05	Up	-0.28129	0.0627739	0.216798
Arfgef1	protein-coding	-2.13773	1.52e-10	3.24e-09	Down	-0.503249	0.115013	0.331048		1.70048	2.41e-07	9.02e-06	Up
Arfgef2	protein-coding	-0.0484635	0.895581	1		-2.20096	1.31e-08	6.52e-07	Down	-0.479854	0.194485	0.414527
Arhgap12	protein-coding	-1.97514	1.03e-21	9.84e-20	Down	0.00560972	0.9774	1		1.49968	1.68e-13	3.73e-11	Up
Arhgap17	protein-coding	-0.411255	0.0265157	0.082502		-1.45145	1.51e-14	2.91e-12	Down	0.266259	0.150121	0.36158
Arhgap18	protein-coding	-2.10199	2.56e-08	3.77e-07	Down	0.326649	0.361339	0.642076		1.76004	2.43e-06	6.46e-05	Up
Arhgap19	protein-coding	1.62902	7.26e-10	1.39e-08	Up	-0.26492	0.30767	0.576645		-1.79165	1.34e-11	1.8e-09	Down
Arhgap22	protein-coding	-1.26174	5.32e-11	1.2e-09	Down	-0.406584	0.031648	0.145685		0.96047	4.96e-07	1.65e-05	Up
Arhgap25	protein-coding	-0.510132	0.0203146	0.0664023		-0.0818934	0.70854	0.932479		0.761251	0.00055206	0.00610729	Up
Arhgap27	protein-coding	-1.30868	2.11e-11	5.04e-10	Down	-1.36269	3.14e-12	3.9e-10	Down	0.637151	0.00096174	0.00939073	Up
Arhgap30	protein-coding	-0.799578	0.00214699	0.010268	Down	-1.13044	1.59e-05	0.000325028	Down	0.870882	0.000834247	0.00843647	Up
Arhgap31	protein-coding	-2.0897	1.3e-09	2.4e-08	Down	-1.82225	8.89e-08	3.66e-06	Down	1.19557	0.000370531	0.00443411	Up
Arhgap39	protein-coding	-0.917289	4.9e-06	4.66e-05	Down	-0.968547	1.37e-06	3.96e-05	Down	0.24631	0.216516	0.44336
Arhgap4	protein-coding	-0.691975	0.00171017	0.00842425	Down	-1.04225	2.56e-06	6.8e-05	Down	0.567089	0.00997134	0.059597
Arhgap45	protein-coding	-0.945834	4.15e-07	4.87e-06	Down	-0.921462	8e-07	2.53e-05	Down	0.766607	3.86e-05	0.000664192	Up
Arhgap5	protein-coding	-2.30641	6.87e-26	1.23e-23	Down	0.395389	0.0583962	0.221598		1.80864	4.76e-17	3.78e-14	Up
Arhgdib	protein-coding	0.162481	0.355588	0.524297		0.595545	0.000731313	0.00794129	Up	0.386663	0.027981	0.126104
Arhgef1	protein-coding	-0.798221	0.000216759	0.00139159	Down	-0.945072	1.23e-05	0.000260301	Down	0.769663	0.000357122	0.00432402	Up
Arhgef10l	protein-coding	-2.04304	3.82e-06	3.73e-05	Down	-1.03616	0.0157946	0.0878842		1.10172	0.0105533	0.0622908
Arhgef11	protein-coding	-1.05162	0.00476536	0.0201721	Down	-1.53018	4.74e-05	0.000819556	Down	0.232369	0.529106	0.731719
Arhgef18	protein-coding	-1.53043	1.25e-09	2.32e-08	Down	-1.9575	1.53e-14	2.93e-12	Down	0.752329	0.00242754	0.0199145	Up
Arhgef2	protein-coding	-0.464069	0.00776117	0.0302872		-0.765362	1.19e-05	0.000254595	Down	0.0945063	0.586784	0.780377
Arhgef3	protein-coding	-0.698012	0.0868328	0.20477		-0.0944515	0.815239	1		1.26026	0.00215935	0.018103	Up
Arhgef40	protein-coding	-1.61222	1.91e-13	6.21e-12	Down	-1.41846	7.14e-11	5.97e-09	Down	0.722125	0.000791285	0.0080941	Up
Arhgef6	protein-coding	-1.41117	1.88e-08	2.84e-07	Down	-0.304435	0.215737	0.479158		1.16238	3.16e-06	8.13e-05	Up
Arid1a	protein-coding	-1.16667	6.29e-06	5.85e-05	Down	-0.789661	0.002023	0.0179675	Down	0.58197	0.0229423	0.109419
Arid1b	protein-coding	-1.15353	4.06e-05	0.000311195	Down	-1.67624	3.81e-09	2.19e-07	Down	0.468997	0.0918709	0.272892
Arid2	protein-coding	-1.53258	2.54e-06	2.56e-05	Down	-1.99083	1.61e-09	1e-07	Down	0.211427	0.507959	0.713668
Arid3a	protein-coding	-1.43885	3.11e-08	4.51e-07	Down	-1.42343	3.62e-08	1.61e-06	Down	0.556473	0.0299643	0.132353
Arid3b	protein-coding	-2.10275	2.31e-08	3.42e-07	Down	-0.950165	0.0089355	0.0573072		1.37482	0.00019	0.00253562	Up
Arid4a	protein-coding	-1.03665	5.33e-06	5.04e-05	Down	0.160418	0.473885	0.743005		0.715934	0.00156644	0.0140212	Up
Arid4b	protein-coding	-0.618737	0.00786253	0.030619	Down	0.565355	0.0145022	0.0825403		0.790438	0.000683623	0.00720978	Up
Arih1	protein-coding	-0.885062	0.000134508	0.000907218	Down	0.0248599	0.913425	1		0.445612	0.0531412	0.19509
Arl1	protein-coding	0.800946	0.000713058	0.00396224	Up	0.89074	0.000167271	0.0023541	Up	-0.433657	0.0649208	0.221194
Arl11	protein-coding	1.28646	6.78e-09	1.11e-07	Up	-0.0203841	0.925793	1		-0.497863	0.0225328	0.108093
Arl2	protein-coding	1.03042	0.000118506	0.00081176	Up	0.631412	0.0175298	0.0951779		-0.0974546	0.71127	0.877634
Arl2bp	protein-coding	1.33929	1.75e-08	2.66e-07	Up	0.504896	0.0313401	0.144584		-0.891705	0.000140185	0.00196354	Down
Arl3	protein-coding	1.62685	2.24e-05	0.000182492	Up	1.27922	0.000761714	0.00821091	Up	-0.950814	0.010875	0.0636881
Arl4a	protein-coding	0.115511	0.748039	0.901966		1.27245	0.000430076	0.00511726	Up	-0.219122	0.540751	0.741511
Arl4c	protein-coding	-0.372508	0.0989891	0.223878		1.01013	7.34e-06	0.000168288	Up	0.377818	0.0930244	0.275087
Arl5a	protein-coding	-0.680815	0.00138415	0.00702701	Down	0.0256086	0.903394	1		0.272552	0.198505	0.419595
Arl5c	protein-coding	1.22815	0.000144526	0.000966569	Up	-0.103619	0.745935	0.957123		-0.338945	0.284297	0.510809
Arl6	protein-coding	2.42274	1.49e-07	1.92e-06	Up	1.35613	0.00250136	0.0213698	Up	-1.61895	0.000257446	0.00329026	Down
Arl6ip1	protein-coding	0.905046	1.71e-07	2.17e-06	Up	0.679912	8.07e-05	0.00129229	Up	-0.715063	3.4e-05	0.000599803	Down
Arl6ip5	protein-coding	1.18311	9.06e-09	1.46e-07	Up	0.854644	2.92e-05	0.000544685	Up	-0.688266	0.000717265	0.00750818	Down
Armc1	protein-coding	0.0712801	0.743424	0.897924		0.63086	0.00376186	0.0298288	Up	-0.0774778	0.721309	0.885731
Armc3	protein-coding	0.247318	0.54734	0.720475		1.19297	0.00379224	0.0300151	Up	-0.261668	0.52209	0.725469
Armc5	protein-coding	-0.18623	0.2943	0.472418		-1.44307	1.65e-15	3.9e-13	Down	0.0317899	0.857761	0.975072
Armc7	protein-coding	-0.929025	6.8e-05	0.000493849	Down	0.0561695	0.807204	0.995799		0.790963	0.000666659	0.00707901	Up
Armh3	protein-coding	-1.60849	5.65e-07	6.46e-06	Down	-0.0959214	0.758054	0.964491		0.997385	0.00166187	0.0146648	Up
Arnt	protein-coding	-0.87083	4.17e-05	0.000318561	Down	-0.836862	7.81e-05	0.00125418	Down	0.0859064	0.684061	0.858228
Arnt2	protein-coding	4.04544	0.00277772	0.0127981	Up	-0.748387	0.540036	0.802046		-0.96979	0.418882	0.629617
Arpc1a	protein-coding	1.2244	1.2e-08	1.89e-07	Up	-0.0938682	0.658203	0.894842		-0.816955	0.000120799	0.00173802	Down
Arpc1b	protein-coding	-0.189868	0.459074	0.635039		0.125161	0.625306	0.872036		1.17348	6.21e-06	0.000144144	Up
Arpc2	protein-coding	0.529256	0.0014912	0.0074712		0.972391	6.58e-09	3.53e-07	Up	0.0321485	0.846479	0.968879
Arpc3	protein-coding	1.85273	8.34e-16	3.77e-14	Up	0.790583	0.000429393	0.00511503	Up	-0.843325	0.000167471	0.00228371	Down
Arpc4	protein-coding	0.925137	3.35e-08	4.82e-07	Up	0.370322	0.0260076	0.126991		-0.819187	9.5e-07	2.9e-05	Down
Arpc5	protein-coding	1.28347	2.93e-14	1.06e-12	Up	1.1172	3.05e-11	2.85e-09	Up	-0.689266	3.53e-05	0.000619968	Down
Arpc5l	protein-coding	1.09788	1.76e-08	2.68e-07	Up	0.902869	3.26e-06	8.35e-05	Up	-0.549086	0.00433783	0.031456
Arpp19	protein-coding	0.615771	0.00160233	0.00795459	Up	0.679074	0.000496686	0.00572813	Up	-0.603292	0.00194421	0.0166031	Down
Arrb1	protein-coding	-1.75565	1.56e-07	2e-06	Down	-2.04219	1.36e-09	8.62e-08	Down	0.864215	0.00845268	0.0524814
Arrb2	protein-coding	-0.791851	1.52e-06	1.6e-05	Down	1.03611	2.97e-10	2.18e-08	Up	0.784837	1.81e-06	5.02e-05	Up
Arrdc3	protein-coding	-1.87482	3.43e-07	4.09e-06	Down	0.967017	0.00694924	0.0474129	Up	1.39354	0.00012189	0.00175128	Up
Arrdc4	protein-coding	1.33788	7.38e-06	6.77e-05	Up	0.0348035	0.905739	1		-0.440435	0.132767	0.338848
Arsa	protein-coding	-0.0609458	0.786857	0.934087		-0.85425	0.000167384	0.0023541	Down	-0.190399	0.398077	0.610623
Arsb	protein-coding	-0.868648	6.1e-06	5.67e-05	Down	-0.723536	0.000157882	0.00223879	Down	0.56245	0.00326556	0.0252246
Arsg	protein-coding	-1.11714	0.000213479	0.00137426	Down	-0.65633	0.0280822	0.13384		0.486382	0.10362	0.293128
Arsk	protein-coding	-0.892031	0.000874321	0.00473092	Down	-0.194614	0.462978	0.732735		0.422175	0.113007	0.308652
Arvcf	protein-coding	-1.6186	4.36e-09	7.35e-08	Down	-1.06997	8.07e-05	0.00129229	Down	1.10018	5.32e-05	0.000880224	Up
Asah1	protein-coding	0.234213	0.195351	0.352346		0.644055	0.000386712	0.00468505	Up	-0.00193099	0.991475	1
Asap1	protein-coding	-1.00446	3.27e-06	3.23e-05	Down	-0.501645	0.0189009	0.100643		0.72543	0.000730678	0.00761381	Up
Asap3	protein-coding	-1.10177	2.14e-05	0.000175458	Down	-1.1697	6.36e-06	0.000150107	Down	1.0157	8.58e-05	0.00129944	Up
Asb10	protein-coding	1.56887	7.99e-06	7.26e-05	Up	-0.575278	0.0960372	0.297043		-0.53169	0.121164	0.320659
Asb2	protein-coding	-1.1615	7.44e-07	8.34e-06	Down	-0.28914	0.211342	0.474525		0.619559	0.00771212	0.0487799	Up
Asb3	protein-coding	0.338617	0.0928473	0.214444		0.962616	1.95e-06	5.38e-05	Up	-0.180747	0.36769	0.592911
Ascc1	protein-coding	0.63826	0.00242649	0.011415	Up	0.00157694	0.993997	1		-0.586291	0.00515057	0.0358161	Down
Ascc2	protein-coding	-0.545239	0.0824376	0.19736		-1.09203	0.000556156	0.00630651	Down	0.644969	0.0398601	0.162208
Ash1l	protein-coding	-1.6477	9.08e-07	9.99e-06	Down	0.19664	0.546277	0.806092		1.18906	0.000336623	0.00412913	Up
Ass1	protein-coding	4.68753	1.12e-05	9.87e-05	Up	0.96728	0.343325	0.620383		-1.50067	0.089978	0.269751
Asxl1	protein-coding	-1.29972	2.27e-05	0.000184646	Down	-2.1094	1.86e-11	1.82e-09	Down	0.559824	0.0646252	0.220534
Asxl2	protein-coding	-1.20216	3.68e-06	3.6e-05	Down	-0.505632	0.0474786	0.193021		0.860046	0.000851919	0.00857404	Up
Atad3a	protein-coding	-0.423461	0.0864731	0.204155		-0.265374	0.280618	0.54512		0.729315	0.00317513	0.0247205	Up
Atf2	protein-coding	-0.685827	0.000329264	0.00200928	Down	0.0983609	0.602214	0.85325		0.252866	0.183452	0.402522
Atf3	protein-coding	-0.213616	0.7879	0.934617		2.11112	0.01063	0.0654261		2.58734	0.00210463	0.0177236	Up
Atf4	protein-coding	-0.0334063	0.890545	1		0.130154	0.591311	0.843585		0.755398	0.00192688	0.016491	Up
Atf6	protein-coding	-0.711436	0.00318029	0.0143338	Down	-1.08827	7.11e-06	0.00016427	Down	0.493267	0.04014	0.163034
Atf7	protein-coding	-0.683184	0.0023639	0.011176	Down	-0.568688	0.0109124	0.0667689		0.153368	0.49295	0.699536
Atf7ip	protein-coding	-0.86294	9.9e-05	0.000691676	Down	-0.520886	0.0179625	0.0971437		0.0456615	0.835714	0.963534
Atg10	protein-coding	1.03466	0.000136369	0.000919466	Up	0.860834	0.00142277	0.0136027	Up	-0.584697	0.0287724	0.128743
Atg13	protein-coding	-0.869987	0.00123212	0.00635369	Down	-0.56573	0.0342782	0.154013		0.495728	0.0641425	0.219467
Atg16l1	protein-coding	-0.456333	0.0399369	0.114093		-0.594626	0.00737401	0.0495088	Down	0.394177	0.0753418	0.242353
Atg2a	protein-coding	-0.708655	0.0107462	0.0397594	Down	-2.18792	3.71e-14	6.66e-12	Down	-0.184	0.506172	0.712175
Atg2b	protein-coding	-1.37131	0.00420557	0.0181336	Down	-2.81954	2.23e-08	1.05e-06	Down	0.365628	0.438392	0.649032
Atg3	protein-coding	-0.105047	0.649678	0.81663		0.805098	0.000523727	0.00599309	Up	0.572315	0.0134487	0.0745597
Atg4c	protein-coding	-0.0946185	0.769395	0.919761		1.05343	0.00113077	0.0112979	Up	-0.270815	0.400704	0.613303
Atg9a	protein-coding	-0.649837	0.00161191	0.00798868	Down	-1.05439	3.53e-07	1.24e-05	Down	-0.127443	0.534905	0.736606
Atic	protein-coding	0.872204	0.00301173	0.0137308	Up	0.280282	0.33724	0.612872		-0.712838	0.0144393	0.0784593
Atl3	protein-coding	1.0556	0.00802675	0.0311527	Up	0.635108	0.108125	0.318374		-1.09808	0.00562631	0.0383236	Down
Atmin	protein-coding	-1.70224	6.76e-10	1.31e-08	Down	-1.50882	3.57e-08	1.6e-06	Down	0.882426	0.00111406	0.0105437	Up
Atox1	protein-coding	3.31043	2.51e-24	3.39e-22	Up	1.06699	0.00040537	0.00487106	Up	-2.08104	1.58e-11	2.06e-09	Down
Atp10a	protein-coding	2.68155	0.00544026	0.0225072	Up	0.706545	0.440457	0.711047		-0.022495	0.98006	1
Atp11a	protein-coding	-1.21848	0.038881	0.111851		-2.2791	0.000182477	0.00252675	Down	0.294281	0.613467	0.803432
Atp11b	protein-coding	-1.7336	8.76e-07	9.67e-06	Down	-0.401447	0.239362	0.498588		1.30123	0.000188501	0.00251725	Up
Atp11c	protein-coding	-1.60873	0.0068906	0.0274136	Down	0.73614	0.202634	0.464528		1.30987	0.0265243	0.121436
Atp13a1	protein-coding	-0.524027	0.0140005	0.0493858		-1.10047	3.13e-07	1.12e-05	Down	0.229287	0.281145	0.507001
Atp13a2	protein-coding	-1.04719	5.08e-07	5.86e-06	Down	-1.45783	4.15e-12	4.95e-10	Down	0.705342	0.00066497	0.0070647	Up
Atp13a3	protein-coding	-1.64732	0.00016512	0.00109401	Down	-0.409113	0.334741	0.609566		0.857655	0.0461057	0.178807
Atp1a3	protein-coding	3.85328	1.44e-33	9.9e-31	Up	-1.47303	5.65e-07	1.87e-05	Down	-0.945981	0.000946723	0.00928806	Down
Atp1b3	protein-coding	0.989315	6.04e-10	1.17e-08	Up	0.421851	0.00781608	0.0517029		-0.36166	0.0223895	0.107836
Atp2a2	protein-coding	-1.0178	3.49e-09	6.05e-08	Down	-1.26068	3.21e-13	4.8e-11	Down	0.55615	0.00115225	0.0108356
Atp2b1	protein-coding	-0.867979	0.00139429	0.00706632	Down	-0.00730815	0.978333	1		0.581053	0.0316574	0.137739
Atp2c1	protein-coding	-0.598035	0.00196657	0.00951999	Down	-0.158981	0.408751	0.679414		0.331684	0.0852158	0.261788
Atp5a1	protein-coding	0.695708	4.22e-06	4.08e-05	Up	0.201487	0.180791	0.433349		-0.345228	0.0218678	0.106328
Atp5b	protein-coding	1.03277	1.38e-11	3.39e-10	Up	0.000948235	0.994997	1		-0.433437	0.00419265	0.030588
Atp5c1	protein-coding	2.12902	1.58e-25	2.61e-23	Up	0.952558	1.43e-06	4.1e-05	Up	-1.21177	9.46e-10	7.15e-08	Down
Atp5d	protein-coding	1.356	6.48e-14	2.22e-12	Up	0.182732	0.304741	0.573407		-0.698507	8.66e-05	0.0013099	Down
Atp5e	protein-coding	3.54762	4.34e-25	6.51e-23	Up	1.14136	0.000303491	0.00384385	Up	-2.37552	2.68e-13	5.69e-11	Down
Atp5g1	protein-coding	2.87683	1.14e-23	1.38e-21	Up	0.740162	0.00615505	0.0430478	Up	-2.04039	1.66e-13	3.73e-11	Down
Atp5g2	protein-coding	2.58767	2.19e-11	5.23e-10	Up	0.326288	0.381542	0.663135		-1.78017	1.53e-06	4.37e-05	Down
Atp5g3	protein-coding	2.4882	3.54e-21	3.15e-19	Up	0.888733	0.000417558	0.00500293	Up	-1.53875	1.48e-09	1.05e-07	Down
Atp5h	protein-coding	2.69036	1.25e-33	8.91e-31	Up	0.779394	0.000224549	0.00299089	Up	-1.80673	3.96e-17	3.27e-14	Down
Atp5j	protein-coding	2.31226	2.08e-22	2.19e-20	Up	1.32947	7.98e-09	4.17e-07	Up	-1.35773	3.47e-09	2.26e-07	Down
Atp5j2	protein-coding	2.86162	1.87e-20	1.53e-18	Up	0.900994	0.0019863	0.0177227	Up	-1.64548	2.25e-08	1.16e-06	Down
Atp5k	protein-coding	3.43192	1.16e-19	8.32e-18	Up	1.49755	2.49e-05	0.000477158	Up	-2.2063	5.86e-10	4.68e-08	Down
Atp5l	protein-coding	3.18994	6.88e-07	7.78e-06	Up	0.923519	0.130787	0.355213		-1.9891	0.000939505	0.00923041	Down
Atp5md	protein-coding	3.64544	1.32e-21	1.24e-19	Up	1.81314	4.25e-07	1.47e-05	Up	-2.13559	1.69e-09	1.18e-07	Down
Atp5mpl	protein-coding	3.53814	4.35e-28	9.56e-26	Up	1.73877	8.62e-09	4.45e-07	Up	-1.96134	5.85e-11	6.49e-09	Down
Atp5o	protein-coding	2.39065	3.22e-24	4.26e-22	Up	0.806126	0.00035824	0.00438647	Up	-1.5329	1.81e-11	2.29e-09	Down
Atp5pb	protein-coding	1.14767	7.12e-08	9.74e-07	Up	1.03183	1.18e-06	3.5e-05	Up	-0.565295	0.00725521	0.0465452
Atp6ap2	protein-coding	0.400337	0.0345488	0.102122		0.901319	2.23e-06	6.07e-05	Up	-0.179885	0.341346	0.575192
Atp6v0a2	protein-coding	-1.01957	3.15e-08	4.56e-07	Down	-1.03371	2e-08	9.55e-07	Down	0.22406	0.219653	0.447903
Atp6v0b	protein-coding	2.32009	1.23e-17	6.88e-16	Up	0.747334	0.004063	0.0316093	Up	-1.68228	2.32e-10	2.06e-08	Down
Atp6v0c	protein-coding	2.09093	8.07e-23	9e-21	Up	0.170233	0.405494	0.677904		-1.33068	1.44e-10	1.35e-08	Down
Atp6v0c-ps2	pseudo	2.10669	0.000296185	0.001834	Up	-0.356664	0.534926	0.796694		-1.32432	0.0178804	0.0920661
Atp6v0d1	protein-coding	0.77973	2.73e-05	0.000217989	Up	0.580766	0.00171849	0.0158073		-0.604123	0.00110056	0.0104543	Down
Atp6v0d2	protein-coding	11.4064	2.29e-12	6.29e-11	Up	0	1	1		-1.81309	0.0462896	0.179251
Atp6v0e	protein-coding	2.56719	4.3e-41	9.85e-38	Up	0.862807	2.15e-06	5.88e-05	Up	-1.90449	1.64e-24	8.48e-21	Down
Atp6v1b2	protein-coding	0.761963	2.88e-06	2.87e-05	Up	0.297255	0.066564	0.240474		-0.253104	0.117824	0.315974
Atp6v1c1	protein-coding	1.04049	3.7e-09	6.34e-08	Up	0.755239	1.69e-05	0.000342275	Up	-0.229467	0.18846	0.40745
Atp6v1d	protein-coding	0.704088	0.000842056	0.00458036	Up	0.863123	4.3e-05	0.000751242	Up	-0.1888	0.36686	0.592911
Atp6v1e1	protein-coding	0.592689	0.000696281	0.00387632	Up	0.487542	0.00517794	0.0378297		-0.0530385	0.76011	0.914223
Atp6v1f	protein-coding	2.79404	2.03e-25	3.25e-23	Up	0.910877	0.000322938	0.00404299	Up	-1.62147	2.64e-10	2.29e-08	Down
Atp6v1g1	protein-coding	2.11967	8.82e-19	5.72e-17	Up	0.931208	6.03e-05	0.00100513	Up	-1.3706	4.48e-09	2.85e-07	Down
Atp7a	protein-coding	-0.69077	0.00552574	0.0228105	Down	-1.0749	1.77e-05	0.000356197	Down	0.0665667	0.788216	0.933391
Atp8a1	protein-coding	-0.906907	1.38e-05	0.000119167	Down	-1.0199	1.05e-06	3.18e-05	Down	0.43918	0.0341768	0.145534
Atp8a2	protein-coding	-1.51889	2.79e-09	4.9e-08	Down	-1.58675	5.58e-10	3.85e-08	Down	0.758649	0.00255676	0.0207274	Up
Atp9b	protein-coding	-0.641499	0.00574291	0.0235937	Down	-0.859212	0.000222644	0.00297319	Down	0.416293	0.0722412	0.23629
Atpif1	protein-coding	2.56855	3e-23	3.52e-21	Up	1.00547	4.77e-05	0.000823742	Up	-1.5449	5.26e-10	4.28e-08	Down
Atpsckmt	protein-coding	0.910952	0.0113884	0.0417567	Up	0.32156	0.368392	0.649496		-0.488282	0.169529	0.382851
Atraid	protein-coding	1.07626	1.95e-11	4.7e-10	Up	0.615194	0.000111183	0.00168177	Up	-0.807654	4.06e-07	1.39e-05	Down
Atrn	protein-coding	-2.00734	2.1e-07	2.61e-06	Down	-2.25855	6.32e-09	3.4e-07	Down	0.681683	0.0699073	0.231736
Atrx	protein-coding	-1.45388	4.3e-09	7.25e-08	Down	0.377677	0.117987	0.336004		1.59873	1.19e-10	1.13e-08	Up
Atxn10	protein-coding	0.780736	3.96e-06	3.85e-05	Up	0.312375	0.063533	0.23374		-0.299444	0.0748655	0.241456
Atxn2	protein-coding	-0.819586	0.00305354	0.0138707	Down	-0.786382	0.004379	0.0333816	Down	0.419633	0.12738	0.330902
Atxn2l	protein-coding	-0.249866	0.208822	0.370075		-1.10441	3.89e-08	1.71e-06	Down	0.134924	0.496073	0.702257
AU022793	ncRNA	1.53207	1.6e-05	0.000136081	Up	0.647779	0.0643153	0.235234		-0.482531	0.159398	0.372185
AU040320	protein-coding	-0.977379	1.44e-06	1.53e-05	Down	-1.08446	8.99e-08	3.69e-06	Down	0.605141	0.00268666	0.0216443	Up
AU041133	protein-coding	-1.82019	7.49e-05	0.000537511	Down	0.105833	0.810946	0.998554		1.41323	0.00187055	0.0161073	Up
Aup1	protein-coding	0.897891	1.89e-07	2.38e-06	Up	0.113987	0.505089	0.7701		-0.682424	7.02e-05	0.00109467	Down
Aurkaip1	protein-coding	2.3285	1.76e-19	1.22e-17	Up	0.71825	0.00378029	0.0299635	Up	-1.48222	2.94e-09	1.97e-07	Down
Aurkb	protein-coding	1.8589	0.00193009	0.00936318	Up	-0.0945778	0.872111	1		-1.42793	0.0149591	0.080584
AV051173	ncRNA	2.34916	0.00280941	0.0129268	Up	-0.326151	0.669063	0.902583		-1.72265	0.0238277	0.112522
Avl9	protein-coding	-1.43879	1.77e-06	1.84e-05	Down	-0.941763	0.00151205	0.0142581	Down	0.658691	0.0264364	0.121262
Avpi1	protein-coding	2.10987	0.00115866	0.00603521	Up	1.03555	0.102034	0.308318		-0.992468	0.11071	0.305289
AW112010	ncRNA	3.90121	5.32e-21	4.64e-19	Up	1.37484	0.000269413	0.00348161	Up	-1.82136	1.62e-06	4.6e-05	Down
AW146154	protein-coding	-1.7807	4.72e-05	0.000356778	Down	0.751453	0.0763496	0.262672		1.58502	0.000267917	0.00341003	Up
Axin1	protein-coding	-1.08782	5.62e-05	0.000416138	Down	-1.22248	6.12e-06	0.000145041	Down	0.612819	0.0222053	0.107287
Axl	protein-coding	4.97788	1.02e-47	1.05e-43	Up	-0.0439226	0.880162	1		-0.750858	0.0099052	0.0593392
AY036118	ncRNA	2.79895	2.39e-20	1.9e-18	Up	-0.60688	0.0344029	0.154242		-2.64744	1.13e-18	1.94e-15	Down
AY074887	protein-coding	3.23211	0.00459914	0.0195648	Up	2.67621	0.0170802	0.0933581		-2.10651	0.0447302	0.175267
Azi2	protein-coding	-0.851392	3.14e-05	0.000247079	Down	-0.00804573	0.968172	1		0.94377	3.82e-06	9.61e-05	Up
B130055M24Rik	ncRNA	-1.96933	2.72e-05	0.000217517	Down	-1.02708	0.0229639	0.116182		1.37125	0.0030143	0.0237461
B230217C12Rik	ncRNA	3.59986	0.00586944	0.0240132	Up	1.02205	0.39956	0.677603		-1.89325	0.115291	0.312046
B230219D22Rik	protein-coding	-1.13029	4.4e-09	7.42e-08	Down	0.0681705	0.718394	0.939404		0.646934	0.000708587	0.00742487	Up
B230354K17Rik	ncRNA	-3.77342	4.48e-05	0.000340026	Down	-1.12343	0.17648	0.426964		2.76213	0.00184076	0.0159173	Up
B2m	protein-coding	1.72082	1.13e-20	9.38e-19	Up	1.0824	2.5e-09	1.48e-07	Up	-0.103735	0.563283	0.761477
B330016D10Rik	ncRNA	1.87126	0.00272203	0.0125809	Up	1.51154	0.0144145	0.0822911		-1.21157	0.0448818	0.175745
B3galt4	protein-coding	0.396937	0.0722777	0.179127		-0.269101	0.222522	0.482257		-0.643394	0.00359551	0.0271831	Down
B3galt5	protein-coding	-1.45849	8.1e-06	7.35e-05	Down	-1.47724	5.97e-06	0.000142335	Down	0.477671	0.137208	0.344473
B3gat3	protein-coding	0.825436	0.00392253	0.0170911	Up	0.202718	0.475941	0.74467		-0.484167	0.0883551	0.267098
B3gnt2	protein-coding	0.807044	0.00157115	0.0078224	Up	0.325078	0.200438	0.461441		-0.726161	0.00436089	0.0315477	Down
B3gnt7	protein-coding	1.94565	5.55e-06	5.23e-05	Up	0.0454193	0.913049	1		-0.811325	0.0498948	0.18704
B3gnt8	protein-coding	1.76854	0.0140174	0.0494288	Up	1.21405	0.087138	0.281793		-0.496273	0.474655	0.684018
B3gntl1	protein-coding	-2.49642	0.000311602	0.00191509	Down	-1.71657	0.0103575	0.064192		1.73337	0.0102823	0.0610135
B430306N03Rik	protein-coding	1.23886	4.87e-05	0.000366442	Up	0.0173301	0.954071	1		-0.55655	0.0642223	0.21964
B4galt1	protein-coding	0.0883039	0.717263	0.87607		-0.959823	9.6e-05	0.00149355	Down	-0.890126	0.000292017	0.00366255	Down
B4galt4	protein-coding	-1.00017	7.66e-07	8.56e-06	Down	0.0859185	0.667376	0.901368		0.536775	0.00754548	0.0480044
B4galt5	protein-coding	0.98831	0.00509948	0.0213326	Up	-0.782179	0.026648	0.129396		-0.988539	0.00497815	0.0348386	Down
B9d2	protein-coding	1.15926	5.1e-05	0.000381773	Up	0.851947	0.00272831	0.0230321	Up	-0.739902	0.00885653	0.0543833
Babam1	protein-coding	0.896749	4.72e-06	4.52e-05	Up	-0.0253876	0.896223	1		-0.57674	0.0029786	0.0235368
Babam2	protein-coding	0.400249	0.073405	0.181311		0.645867	0.00388178	0.0305333	Up	-0.0586442	0.792213	0.936136
Bach2	protein-coding	-1.48931	8.24e-10	1.57e-08	Down	-0.666379	0.00490429	0.0363715	Down	0.722688	0.00251144	0.0204301	Up
Bad	protein-coding	1.10225	0.000254154	0.00159821	Up	0.845766	0.00475913	0.0356279	Up	-0.391327	0.18724	0.406046
Bag1	protein-coding	0.920524	2.29e-06	2.33e-05	Up	0.584704	0.00254459	0.0217032		0.176611	0.359388	0.592911
Bahd1	protein-coding	-0.622899	0.0358497	0.105079		-1.43955	1.75e-06	4.9e-05	Down	0.106789	0.717899	0.882726
Baiap2l2	protein-coding	9.18589	1.06e-18	6.83e-17	Up	-0.0524524	0.960596	1		-0.576821	0.404553	0.616411
Bambi	protein-coding	3.7104	1.15e-11	2.86e-10	Up	1.12792	0.0247096	0.122344		-1.08799	0.0272142	0.123457
Banf1	protein-coding	2.05463	1.37e-16	6.75e-15	Up	0.496086	0.0391893	0.169472		-1.3398	3.21e-08	1.56e-06	Down
Bank1	protein-coding	-4.51685	2.09e-44	8.64e-41	Down	0.164079	0.549996	0.809537		3.14614	7.73e-25	7.98e-21	Up
Bap1	protein-coding	-1.27457	5.51e-12	1.43e-10	Down	-0.93685	3.02e-07	1.09e-05	Down	1.23965	1.86e-11	2.3e-09	Up
Basp1	protein-coding	-0.911923	3.07e-06	3.05e-05	Down	0.593978	0.00221216	0.0193329	Up	0.943143	1.4e-06	4.05e-05	Up
Batf	protein-coding	0.895861	0.00639076	0.0257477	Up	0.148408	0.649241	0.890377		-0.488749	0.132069	0.337694
Batf2	protein-coding	1.72733	0.00937046	0.0355323	Up	1.2921	0.0493356	0.197496		0.508632	0.42099	0.631745
Bax	protein-coding	1.74725	1.36e-11	3.35e-10	Up	0.744164	0.00324542	0.0264872	Up	-0.65592	0.00904924	0.0552379
Baz2b	protein-coding	-0.799033	0.000490112	0.0028573	Down	0.196866	0.384551	0.665963		0.770076	0.000756898	0.00782773	Up
Bbip1	protein-coding	1.22716	0.000153908	0.00102334	Up	1.07826	0.000835203	0.00889619	Up	-0.537954	0.0912494	0.272145
Bbln	protein-coding	3.92847	5.13e-08	7.18e-07	Up	0.02501	0.970203	1		-1.69208	0.00892793	0.0546916
Bbs7	protein-coding	-1.28286	0.00010071	0.00070245	Down	0.330067	0.302332	0.570332		0.71415	0.0288793	0.129053
BC002059	ncRNA	-1.7131	0.00150621	0.00753894	Down	0.589457	0.259532	0.51977		1.50737	0.00495155	0.0347012	Up
BC003965	protein-coding	1.01356	1.43e-06	1.51e-05	Up	0.506107	0.0152859	0.0858967		-0.94354	6.39e-06	0.000147408	Down
BC004004	protein-coding	0.65078	0.000524119	0.00303157	Up	0.329459	0.0780144	0.265434		-0.285604	0.125828	0.328244
BC024063	protein-coding	-1.27853	0.000405955	0.00241652	Down	0.420406	0.230182	0.490395		1.13355	0.00161856	0.0144	Up
BC028528	protein-coding	2.06696	2.78e-12	7.56e-11	Up	1.16809	5.32e-05	0.000899633	Up	-1.09229	0.000130865	0.00186208	Down
BC029722	protein-coding	0.944316	0.00135501	0.00689947	Up	0.260789	0.372712	0.653673		-0.381788	0.187929	0.406943
BC031181	protein-coding	1.47115	1.79e-12	5e-11	Up	0.737961	0.000332775	0.00412857	Up	-1.08754	1.33e-07	5.4e-06	Down
BC035044	protein-coding	-0.684575	0.00137567	0.00699258	Down	0.279708	0.188002	0.443551		0.239737	0.260438	0.485574
BC037704	ncRNA	1.66369	0.00602972	0.0244972	Up	0.391052	0.50995	0.774308		-1.5835	0.00848718	0.0526481
BC064078	ncRNA	2.72205	2.29e-05	0.000186415	Up	5.01012	1.49e-13	2.36e-11	Up	2.6638	5.06e-06	0.000120483	Up
Bc1	ncRNA	6.47593	0.00494753	0.0207728	Up	3.44303	0.105034	0.314387		-2.80385	0.110652	0.305168
BC147527	protein-coding	2.25318	2.1e-06	2.16e-05	Up	0.86234	0.0598338	0.225174		-0.446615	0.323811	0.555027
Bcap29	protein-coding	-0.653272	0.00296905	0.0135615	Down	1.50297	1.34e-11	1.35e-09	Up	0.988983	7.26e-06	0.000162968	Up
Bcap31	protein-coding	0.849964	2.47e-08	3.64e-07	Up	0.611038	5.74e-05	0.000961577	Up	-0.391636	0.00969341	0.0582904
Bcar3	protein-coding	5.20915	0.000251535	0.00158222	Up	0.824203	0.496269	0.761889		-0.797896	0.502915	0.708801
Bcas2	protein-coding	1.4508	1.1e-11	2.74e-10	Up	0.992408	2.67e-06	7.04e-05	Up	-0.860622	4.1e-05	0.000699044	Down
Bcas3	protein-coding	-0.619564	0.0116734	0.0425973	Down	-0.552014	0.024208	0.120555		0.166659	0.495875	0.702045
Bcat2	protein-coding	0.675672	0.00600665	0.0244388	Up	0.350735	0.152028	0.387193		-0.0146673	0.951993	1
Bccip	protein-coding	1.24703	5.7e-09	9.42e-08	Up	0.693675	0.00106544	0.0107809	Up	-0.665486	0.00158276	0.0141244	Down
Bcl10	protein-coding	1.1019	1.62e-07	2.07e-06	Up	0.319967	0.124378	0.344775		-1.02698	9.61e-07	2.92e-05	Down
Bcl2	protein-coding	1.12363	0.00144341	0.00727905	Up	-0.410176	0.242044	0.502249		-0.693098	0.0464221	0.179629
Bcl2a1a	protein-coding	2.38959	2.6e-12	7.12e-11	Up	1.14649	0.000512506	0.00588426	Up	-1.25967	0.000119378	0.00172248	Down
Bcl2a1b	protein-coding	2.59759	8.63e-22	8.36e-20	Up	1.15616	8.02e-06	0.00018077	Up	-1.29683	5.49e-07	1.81e-05	Down
Bcl2a1c	protein-coding	2.87635	0.0137242	0.0485525	Up	1.19825	0.289567	0.554309		-1.17434	0.269534	0.493612
Bcl2a1d	protein-coding	3.85568	7.09e-11	1.57e-09	Up	1.55546	0.00482891	0.0359963	Up	-1.39415	0.00811664	0.050777
Bcl2l11	protein-coding	-0.533398	0.0195672	0.0645215		-1.30354	1.78e-08	8.57e-07	Down	-0.503199	0.0277902	0.125463
Bcl3	protein-coding	1.84407	0.000410116	0.00244058	Up	-0.345966	0.497094	0.762681		-0.511658	0.310163	0.539403
Bcl9	protein-coding	-1.74043	1.95e-07	2.45e-06	Down	-1.32603	5.09e-05	0.000867795	Down	1.11772	0.000702021	0.00736354	Up
Bcl9l	protein-coding	-0.748834	0.0194103	0.0641578		-1.57386	1.34e-06	3.89e-05	Down	-0.294382	0.357261	0.592443
Bco2	protein-coding	-0.900413	1.19e-07	1.56e-06	Down	0.285503	0.0890255	0.28486		0.990137	5.74e-09	3.56e-07	Up
Bcor	protein-coding	-1.00513	2.64e-05	0.000211433	Down	-1.3671	1.29e-08	6.43e-07	Down	0.352814	0.137048	0.344324
Becn1	protein-coding	0.708354	0.000886231	0.00478908	Up	0.342111	0.106855	0.316393		0.0490035	0.816745	0.952146
Bend6	protein-coding	-1.06556	5.37e-05	0.000399457	Down	0.773929	0.00297082	0.0245963	Up	0.756154	0.00393243	0.029122	Up
Best1	protein-coding	1.5945	0.00769713	0.0300942	Up	-0.783012	0.18511	0.439239		-1.85751	0.00202445	0.0171581	Down
Bet1	protein-coding	1.17081	1.45e-05	0.000124153	Up	1.2467	3.89e-06	9.74e-05	Up	-0.849643	0.00148072	0.0133699	Down
Bet1l	protein-coding	1.08079	9.83e-05	0.000687241	Up	0.366848	0.182031	0.434885		-0.794782	0.00386262	0.0287807	Down
Bex3	protein-coding	2.54286	1.35e-10	2.89e-09	Up	0.885469	0.0205567	0.107075		-0.663305	0.0722813	0.236378
Bfar	protein-coding	-1.30616	8.53e-07	9.43e-06	Down	0.0648555	0.802861	0.992971		1.19396	6.33e-06	0.000146332	Up
Bhlhb9	protein-coding	-1.07955	0.00105951	0.00557788	Down	0.395359	0.223218	0.483217		0.756759	0.0209183	0.103078
Bhlhe40	protein-coding	5.26562	0.000855979	0.00464752	Up	-1.50283	0.265799	0.52731		-1.2974	0.33191	0.564595
Bicd2	protein-coding	-1.15742	1.48e-11	3.61e-10	Down	-0.84833	5.96e-07	1.96e-05	Down	0.970212	1.32e-08	7.39e-07	Up
Bicra	protein-coding	-1.59089	0.00111496	0.0058341	Down	-0.778873	0.0999653	0.304516		0.619375	0.197852	0.418934
Bicral	protein-coding	-1.68474	6.13e-11	1.37e-09	Down	-2.36989	2.18e-19	9.8e-17	Down	0.533296	0.03454	0.146541
Bid	protein-coding	-0.723744	0.00387451	0.0169147	Down	0.298517	0.230464	0.490395		0.676948	0.0068296	0.0444927	Up
Bik	protein-coding	2.25082	0.00149641	0.00749548	Up	0.522556	0.445968	0.717109		-1.63765	0.0173536	0.0899118
Bin1	protein-coding	-0.759179	1.55e-06	1.63e-05	Down	-0.373363	0.0175697	0.095269		0.587743	0.000192368	0.00256225	Up
Bin2	protein-coding	-1.28457	7.48e-10	1.43e-08	Down	0.214394	0.296397	0.562737		1.45331	4.03e-12	6.4e-10	Up
Birc3	protein-coding	-0.714438	0.00336458	0.0150549	Down	0.233631	0.333153	0.607532		0.719579	0.00309319	0.0241921	Up
Birc5	protein-coding	2.29324	0.00379019	0.0166028	Up	0.611944	0.424883	0.695233		-1.03579	0.168901	0.381956
Blcap	protein-coding	0.952529	5.14e-05	0.00038393	Up	0.235153	0.313602	0.584379		-1.00795	1.8e-05	0.000353786	Down
Blnk	protein-coding	-0.50165	0.00400368	0.0173793		0.318982	0.0665416	0.240435		0.748238	1.85e-05	0.000361327	Up
Bloc1s1	protein-coding	2.47395	1.45e-15	6.34e-14	Up	0.557649	0.0598448	0.225174		-1.35357	5.26e-06	0.000124797	Down
Bloc1s2	protein-coding	0.522476	0.215439	0.37794		1.23798	0.00343868	0.0278005	Up	0.2377	0.568295	0.765494
Bloc1s3	protein-coding	1.0619	0.000590949	0.00336251	Up	0.375327	0.220398	0.479214		-0.75385	0.0137963	0.076027
Bloc1s6	protein-coding	0.411827	0.102236	0.229052		0.709082	0.00495375	0.0365935	Up	-0.253089	0.31364	0.543191
Bloc1s6os	ncRNA	2.52362	0.000420711	0.00250003	Up	1.93543	0.00585326	0.0415141	Up	-2.13844	0.00218927	0.0182796	Down
Blvra	protein-coding	0.596057	0.00555699	0.0229349	Up	0.529212	0.0135179	0.078365		0.0168035	0.937116	1
Blvrb	protein-coding	1.3638	1.18e-08	1.87e-07	Up	0.211712	0.3694	0.65024		-0.790676	0.000758919	0.00783967	Down
Blzf1	protein-coding	-0.695053	0.0285193	0.0874039		0.654985	0.0369066	0.162031		0.977431	0.0020678	0.0174633	Up
Bmi1	protein-coding	-0.262571	0.261283	0.435514		0.778495	0.000891508	0.00935627	Up	0.0143135	0.951097	1
Bmp2k	protein-coding	-1.18757	7.39e-10	1.42e-08	Down	0.138952	0.46347	0.733027		0.658709	0.000567421	0.00622135	Up
Bmpr2	protein-coding	-0.90291	0.00274644	0.0126681	Down	0.713615	0.0160636	0.0890637		0.669944	0.0254449	0.117968
Bmyc	protein-coding	0.76774	0.000212375	0.00136823	Up	0.569884	0.00580672	0.0412691		-0.463103	0.024645	0.115451
Bnip3	protein-coding	1.58346	1.1e-10	2.37e-09	Up	1.06108	1.2e-05	0.00025613	Up	-0.975133	5.17e-05	0.000858472	Down
Bod1	protein-coding	0.888805	0.000634116	0.00356584	Up	0.194982	0.450392	0.721167		-0.754381	0.00352765	0.0268372	Down
Bod1l	protein-coding	-1.21033	0.000861194	0.00467091	Down	-0.201198	0.573232	0.828448		1.32577	0.000268753	0.00341857	Up
Bola1	protein-coding	1.88687	7.31e-09	1.19e-07	Up	0.511725	0.107194	0.316883		-1.48279	3.85e-06	9.65e-05	Down
Bola2	protein-coding	2.94899	6.99e-16	3.18e-14	Up	0.607994	0.0782598	0.26605		-1.7971	2.19e-07	8.3e-06	Down
Bola3	protein-coding	3.12737	1.48e-11	3.63e-10	Up	0.941885	0.0311644	0.144264		-2.20995	5.71e-07	1.87e-05	Down
Borcs7	protein-coding	0.853957	0.00950482	0.0359375	Up	0.658612	0.0442798	0.183764		-0.410125	0.206436	0.430307
Bphl	protein-coding	0.946847	0.000492401	0.00286822	Up	0.324928	0.228155	0.490099		-0.401466	0.134265	0.341277
Bpnt2	protein-coding	0.0813424	0.795501	0.94083		-0.991079	0.00176999	0.0162088	Down	-0.449815	0.152002	0.364091
Braf	protein-coding	-1.18777	0.00287338	0.0131831	Down	0.689136	0.0785771	0.266645		1.00553	0.0112231	0.0652266
Brap	protein-coding	-0.422067	0.0632426	0.162569		-0.770643	0.000715592	0.00779519	Down	0.0830597	0.714023	0.879716
Brat1	protein-coding	-0.500281	0.010515	0.0390334		-0.683284	0.000482064	0.00558761	Down	0.0465357	0.811397	0.949344
Brcc3	protein-coding	0.764735	0.018163	0.061015		1.18157	0.000283878	0.00362885	Up	-0.373414	0.245178	0.477984
Brd1	protein-coding	-1.32874	2.47e-05	0.000199237	Down	-1.03317	0.000939169	0.00974694	Down	0.580857	0.0617644	0.214887
Brd2	protein-coding	-1.0076	8.1e-06	7.35e-05	Down	-0.734845	0.00105418	0.0106931	Down	1.1337	5.37e-07	1.78e-05	Up
Brd3	protein-coding	-1.59711	0.00025699	0.00161418	Down	-0.581454	0.172685	0.420543		1.36336	0.00168595	0.0148082	Up
Brd4	protein-coding	-0.679936	0.00208543	0.00999687	Down	-0.164527	0.453403	0.723761		0.241159	0.272967	0.497522
Brd7	protein-coding	-0.819698	0.00459555	0.0195576	Down	0.463458	0.106212	0.315818		0.972304	0.000786788	0.00805608	Up
Brd8	protein-coding	-0.945539	4.09e-07	4.82e-06	Down	-0.276612	0.133619	0.359992		0.687877	0.000213722	0.00280146	Up
Brf1	protein-coding	-1.02776	0.000117527	0.000805589	Down	-0.455966	0.0842547	0.277626		0.948253	0.000369647	0.0044313	Up
Bri3	protein-coding	2.29722	0.000133052	0.000897984	Up	1.28562	0.0285611	0.135683		-1.66966	0.00399503	0.0294377	Down
Bri3bp	protein-coding	2.18995	3.79e-12	1.01e-10	Up	0.0630261	0.836601	1		-1.21138	6.55e-05	0.00103852	Down
Brip1os	ncRNA	-0.962422	0.000181573	0.00119215	Down	-0.273657	0.281154	0.545731		0.898786	0.000458271	0.00529512	Up
Brix1	protein-coding	0.15289	0.526714	0.701017		1.22956	4.56e-07	1.56e-05	Up	0.369513	0.124889	0.326912
Brk1	protein-coding	1.78033	1.25e-14	4.73e-13	Up	0.512817	0.0225684	0.114603		-1.20692	1.08e-07	4.47e-06	Down
Brox	protein-coding	-1.2422	4.86e-08	6.85e-07	Down	-0.622217	0.00554978	0.0399583	Down	0.823879	0.000263539	0.0033626	Up
Brpf1	protein-coding	-1.76521	3.47e-14	1.24e-12	Down	-1.8642	1.17e-15	2.84e-13	Down	1.51259	5.96e-11	6.58e-09	Up
Brpf3	protein-coding	-1.11563	0.00789843	0.0307009	Down	-0.712237	0.0852753	0.278814		0.182053	0.661843	0.841684
Brwd1	protein-coding	1.1249	2.77e-05	0.000221364	Up	0.180623	0.496148	0.76176		-0.994906	0.000196001	0.00260224	Down
Bsdc1	protein-coding	-0.865216	0.00148174	0.00743281	Down	-0.428878	0.111697	0.325225		0.74276	0.00620224	0.0412257	Up
Bsg	protein-coding	0.707838	1.87e-05	0.000156504	Up	0.227497	0.167097	0.412434		-0.311818	0.0582726	0.207182
Bst2	protein-coding	3.3503	7.07e-26	1.26e-23	Up	0.35213	0.22751	0.48911		-1.45598	8.88e-07	2.74e-05	Down
Btaf1	protein-coding	-0.884426	0.000459065	0.00269995	Down	-0.0296397	0.905372	1		0.752602	0.00278311	0.0222648	Up
Btbd1	protein-coding	-0.757513	0.000192926	0.00125685	Down	0.263939	0.188289	0.443785		0.346901	0.0861903	0.263488
Btbd10	protein-coding	-0.740135	0.00543884	0.0225058	Down	0.444966	0.090727	0.288371		0.303014	0.252702	0.481551
Btbd19	protein-coding	0.608513	0.00992649	0.0372302	Up	0.626569	0.00773667	0.0513422		-0.373002	0.110995	0.30556
Btbd3	protein-coding	-1.86892	5.43e-05	0.000403199	Down	-0.590086	0.18692	0.442117		0.718519	0.111868	0.306727
Btbd7	protein-coding	-0.850311	0.00726872	0.0286743	Down	-0.45889	0.143567	0.374662		0.175481	0.577278	0.77275
Btbd9	protein-coding	-0.705107	0.00823415	0.0318319	Down	-0.553838	0.0373938	0.163872		0.248394	0.34982	0.584842
Btf3	protein-coding	2.05693	3.3e-16	1.58e-14	Up	0.303894	0.212451	0.475877		-1.25508	3.05e-07	1.09e-05	Down
Btf3l4	protein-coding	0.797917	0.00695712	0.0276463	Up	0.806386	0.00626245	0.0436544	Up	-0.618531	0.0350827	0.148082
Btg1	protein-coding	0.531241	0.00335884	0.0150325		0.868283	1.8e-06	5.01e-05	Up	-0.315166	0.0810663	0.253457
Btk	protein-coding	-1.16361	0.000141108	0.00094647	Down	-0.619971	0.0402603	0.172531		1.1462	0.000174778	0.0023654	Up
Btla	protein-coding	9.06726	0.000241047	0.00152454	Up	6.28682	0.00611353	0.0428591		-0.266685	0.868047	0.979814
Btrc	protein-coding	-0.797107	0.00807433	0.0312903	Down	-0.104956	0.724678	0.94403		0.536629	0.0733526	0.238586
Bub3	protein-coding	0.653216	5.4e-05	0.000401909	Up	0.43016	0.00765862	0.0509554		-0.519508	0.00127863	0.0118299
Bud13	protein-coding	-0.862558	0.00707993	0.0280586	Down	-0.366824	0.245583	0.503493		0.999371	0.00178276	0.0155198	Up
Bud31	protein-coding	1.56044	8.12e-08	1.1e-06	Up	1.01057	0.000435372	0.00516241	Up	-0.726578	0.0104476	0.061799
Bzw1	protein-coding	-0.414282	0.041032	0.116527		0.633661	0.00179418	0.0163722	Up	0.447913	0.0271267	0.123272
C030034I22Rik	ncRNA	1.99954	8.1e-08	1.1e-06	Up	0.994998	0.00632668	0.0440094	Up	-1.98948	7.64e-08	3.29e-06	Down
C1d	protein-coding	1.89948	1.97e-14	7.23e-13	Up	2.12127	1.94e-17	6.06e-15	Up	-1.24921	2.54e-07	9.43e-06	Down
C1galt1c1	protein-coding	1.61914	5.04e-13	1.53e-11	Up	1.26104	1.35e-08	6.7e-07	Up	-0.710473	0.00117224	0.0109885	Down
C1qa	protein-coding	0.649465	2.57e-05	0.000206796	Up	-0.0880902	0.566517	0.823068		-0.247234	0.107842	0.30045
C1qbp	protein-coding	1.4018	1.69e-13	5.54e-12	Up	0.771742	4e-05	0.000709067	Up	-0.796405	1.98e-05	0.000381974	Down
C1rl	protein-coding	-1.21128	0.000285736	0.00177516	Down	-0.30983	0.343769	0.620909		0.404735	0.220398	0.449023
C2	protein-coding	4.37345	5.32e-06	5.03e-05	Up	-6.69425	1.61e-06	4.58e-05		-0.0472374	0.954083	1
C2cd2	protein-coding	-1.08409	7.79e-06	7.09e-05	Down	-0.24089	0.311306	0.581465		0.670396	0.00535015	0.0368809	Up
C2cd2l	protein-coding	-0.474363	0.0986118	0.22348		-1.01892	0.000425705	0.00507732	Down	0.0949015	0.740412	0.899922
C2cd3	protein-coding	-1.11627	0.000166768	0.00110387	Down	-1.93298	1.77e-10	1.37e-08	Down	0.521186	0.0761037	0.243814
C3	protein-coding	4.31888	0.00526256	0.0219082	Up	0.636667	0.639689	0.883049		-1.24567	0.362643	0.592911
C330018D20Rik	protein-coding	0.649356	0.0226787	0.0727823		1.01637	0.000362875	0.0044327	Up	-0.564187	0.0462495	0.179196
C3ar1	protein-coding	1.17354	1.52e-12	4.3e-11	Up	0.504137	0.00213248	0.0187942		-0.6351	0.000110817	0.00161811	Down
C4b	protein-coding	4.2169	2.39e-07	2.94e-06	Up	-3.33641	2.4e-05	0.000463115	Down	-1.71086	0.019901	0.0995259
C87436	protein-coding	-0.809847	7.22e-05	0.000519779	Down	-0.164611	0.415127	0.68563		0.383294	0.058949	0.20851
C9orf72	protein-coding	0.313415	0.12795	0.265554		0.641385	0.00183656	0.0166761	Up	-0.178184	0.384984	0.597936
Caap1	protein-coding	0.00863255	0.977009	1		1.04415	0.0005055	0.00581407	Up	0.0629121	0.83295	0.96223
Cab39	protein-coding	-0.824684	7.43e-07	8.33e-06	Down	0.281663	0.0880212	0.283152		0.595492	0.000333754	0.00410557	Up
Cab39l	protein-coding	-0.718548	0.00426837	0.0183737	Down	0.0932956	0.707755	0.932168		0.842723	0.000799276	0.00815562	Up
Cabin1	protein-coding	-0.453896	0.0283132	0.0869282		-0.737554	0.000377108	0.00458485	Down	0.309148	0.134545	0.341636
Cables1	protein-coding	-1.06114	6.07e-07	6.91e-06	Down	-0.670456	0.00149179	0.0141208	Down	0.576903	0.00627317	0.0415366
Cables2	protein-coding	-0.722103	0.00355887	0.0157975	Down	0.00464574	0.984858	1		0.507837	0.0395402	0.161192
Cacfd1	protein-coding	1.27459	0.00632438	0.0255202	Up	-0.281204	0.541798	0.803564		-1.10607	0.0171463	0.0892215
Cacna1d	protein-coding	-0.0553537	0.895783	1		-1.26914	0.00312359	0.0256348	Down	-0.476414	0.260239	0.485389
Cacna1s	protein-coding	1.25443	0.000299923	0.00185437	Up	-0.445595	0.196345	0.456295		-0.419793	0.216444	0.44336
Cacnb2	protein-coding	-1.97152	3.43e-05	0.000268474	Down	-0.599534	0.189849	0.44643		1.38462	0.00310724	0.0242779	Up
Cactin	protein-coding	-0.872575	0.0037206	0.0163779	Down	-0.321056	0.281238	0.545763		0.929401	0.00199625	0.0169772	Up
Cacybp	protein-coding	-0.116465	0.725691	0.882862		0.962815	0.00394466	0.0309571	Up	0.484805	0.144328	0.354179
Cad	protein-coding	-0.393886	0.33347	0.500302		-3.57555	2.54e-15	5.62e-13	Down	-0.252644	0.534644	0.736415
Cadm1	protein-coding	1.01614	2.94e-06	2.93e-05	Up	0.40653	0.0592835	0.22369		0.0693444	0.746943	0.904716
Calcrl	protein-coding	-0.988504	0.0011924	0.00617508	Down	-0.906935	0.00282006	0.0236422	Down	-0.0123587	0.967422	1
Calhm2	protein-coding	0.14577	0.579373	0.750809		-1.19658	7.24e-06	0.000166406	Down	-0.642274	0.0149519	0.080566
Calhm6	protein-coding	1.64309	3.97e-08	5.64e-07	Up	0.180256	0.538676	0.800374		-1.09612	0.000186325	0.00249466	Down
Calm1	protein-coding	0.703568	0.000110641	0.000762949	Up	0.663312	0.000264221	0.00343071	Up	-0.149841	0.40772	0.619629
Calm2	protein-coding	0.338158	0.0520429	0.140304		1.58466	5.32e-19	2.24e-16	Up	-0.172968	0.319772	0.550483
Calm3	protein-coding	1.4965	8.66e-10	1.64e-08	Up	0.734557	0.0022431	0.0195355	Up	-0.688161	0.00399046	0.029425	Down
Calu	protein-coding	-0.767467	0.00028978	0.00179758	Down	-0.351199	0.0953312	0.295629		0.625198	0.00308411	0.0241302	Up
Camk1	protein-coding	0.608236	0.000603655	0.00341409	Up	0.415702	0.0188153	0.100382		-0.340784	0.0539424	0.19719
Camk1d	protein-coding	-1.55052	1.47e-07	1.89e-06	Down	-0.88855	0.00215203	0.0189127	Down	1.13643	9.93e-05	0.00148056	Up
Camk2a	protein-coding	1.62631	0.0062972	0.0254254	Up	1.12763	0.0551734	0.212773		-1.00294	0.0849645	0.261272
Camk2d	protein-coding	-0.891079	7.35e-05	0.00052891	Down	-0.0461427	0.835874	1		0.227518	0.307932	0.537183
Camkk1	protein-coding	-2.40934	0.000373745	0.00225142	Down	-0.759875	0.238483	0.497459		1.47457	0.0248759	0.116065
Camkk2	protein-coding	-0.41084	0.0873938	0.205599		-0.980203	5.09e-05	0.000867573	Down	0.155479	0.516647	0.721745
Camkmt	protein-coding	0.394311	0.279272	0.458316		1.14254	0.00178765	0.0163343	Up	-0.289477	0.424096	0.634975
Caml	protein-coding	0.59423	0.00254316	0.01189	Up	0.584318	0.00293526	0.024341		-0.663006	0.000741586	0.0077119	Down
Camsap1	protein-coding	-1.77049	1.07e-09	1.99e-08	Down	-1.62367	1.72e-08	8.33e-07	Down	1.26087	1.07e-05	0.000226161	Up
Camsap2	protein-coding	-0.669299	0.0446419	0.124401		-1.29223	0.000123807	0.00183505	Down	0.398439	0.230073	0.462343
Camta2	protein-coding	-0.884848	0.000171086	0.00112903	Down	-1.80538	6.52e-14	1.09e-11	Down	0.318516	0.173246	0.38827
Cand1	protein-coding	-0.600984	0.00337643	0.0150948	Down	-0.519512	0.0110849	0.0676438		0.114713	0.574445	0.770307
Cand2	protein-coding	-0.611692	0.127136	0.26429		-1.49125	0.000256407	0.00334399	Down	0.182662	0.647522	0.830813
Cant1	protein-coding	-0.171719	0.294583	0.472762		-0.647808	8.1e-05	0.0012937	Down	-0.0104658	0.949009	1
Capg	protein-coding	3.24597	3.32e-29	9.57e-27	Up	0.817343	0.00228672	0.0198484	Up	-0.59334	0.0254495	0.117968
Capn1	protein-coding	1.75047	7.14e-05	0.000515375	Up	0.0967134	0.823079	1		-0.516634	0.222765	0.452194
Capn11	protein-coding	-9.94207	4.07e-05	0.000311598	Down	-9.94207	1.53e-05	0.000314748	Down	7.74384	0.000694179	0.00730357
Capn15	protein-coding	-1.0143	0.0068743	0.0273549	Down	-2.05286	1.06e-07	4.23e-06	Down	0.364172	0.327777	0.559502
Capn2	protein-coding	-1.05519	0.00349148	0.0155485	Down	-0.0633146	0.858019	1		0.465494	0.194007	0.413955
Capn3	protein-coding	-0.741132	1.35e-05	0.000116544	Down	-0.596801	0.000437083	0.00517972	Down	0.86726	3.63e-07	1.26e-05	Up
Capn7	protein-coding	-1.10289	1.33e-05	0.000114598	Down	0.276478	0.267422	0.529506		1.11026	1.14e-05	0.00023801	Up
Capns1	protein-coding	0.619367	0.0043567	0.0186954	Up	0.296977	0.169811	0.41679		-0.229036	0.28805	0.514958
Caprin1	protein-coding	-0.935724	2.3e-06	2.34e-05	Down	-0.588912	0.00276546	0.0232886	Down	0.789296	6.42e-05	0.00102139	Up
Capza1	protein-coding	-0.0968843	0.617342	0.787061		0.693975	0.000354545	0.00435156	Up	-0.108271	0.5762	0.771758
Capza2	protein-coding	0.392651	0.0990971	0.224038		1.04953	1.25e-05	0.000264487	Up	-0.114255	0.630787	0.818001
Car9	protein-coding	2.63627	0.00592242	0.0241819	Up	-0.416865	0.649212	0.890377		-1.39138	0.126713	0.329844
Card19	protein-coding	0.392263	0.092623	0.214045		0.755769	0.00119089	0.0118071	Up	-0.160085	0.490034	0.697076
Card6	protein-coding	-1.10729	3.23e-05	0.000253576	Down	-0.990152	0.000186423	0.00257105	Down	0.206563	0.433364	0.643898
Carm1	protein-coding	-0.784689	4.02e-05	0.000308028	Down	-0.696609	0.000245877	0.00322295	Down	0.386254	0.0421753	0.168375
Casc3	protein-coding	-0.671028	0.000961197	0.0051297	Down	-0.579418	0.00422867	0.032509		-0.00613931	0.975801	1
Casd1	protein-coding	-0.736767	0.00258732	0.0120773	Down	0.310406	0.201302	0.462538		0.453004	0.062976	0.217148
Cask	protein-coding	-1.8082	1.87e-17	1.04e-15	Down	0.305416	0.135594	0.361164		1.47753	2.32e-12	3.92e-10	Up
Casp1	protein-coding	0.514066	0.099381	0.224532		0.93497	0.00284782	0.0238169	Up	0.525483	0.0913213	0.272235
Casp2	protein-coding	0.166076	0.415982	0.588571		-0.336588	0.0993014	0.30327		-0.679609	0.000910416	0.00901319	Down
Casp4	protein-coding	0.34818	0.301696	0.481146		0.966486	0.00414385	0.032081	Up	0.917574	0.00623738	0.041406	Up
Casp6	protein-coding	0.640148	0.00962822	0.0363428	Up	0.706948	0.00416029	0.0321475	Up	-0.230337	0.34719	0.582104
Casp8	protein-coding	-0.63645	0.000191257	0.00124874	Down	0.372141	0.0284803	0.135362		0.331397	0.0513432	0.190592
Casp8ap2	protein-coding	-3.775	2.29e-13	7.33e-12	Down	-0.375418	0.40865	0.679338		3.82598	1.19e-13	2.84e-11	Up
Casp9	protein-coding	0.0173759	0.938604	1		-0.60811	0.00721345	0.0487002	Down	-0.317321	0.15965	0.372513
Cass4	protein-coding	-2.80125	3.65e-15	1.51e-13	Down	-0.34967	0.291616	0.556836		1.89629	3.8e-08	1.81e-06	Up
Cast	protein-coding	-0.738608	0.0445329	0.124248		0.15789	0.66456	0.899212		1.41401	0.000141272	0.00197474	Up
Castor1	protein-coding	1.00592	0.00109134	0.00572211	Up	0.0630818	0.836328	1		-0.30957	0.308279	0.537469
Castor2	protein-coding	-0.859752	0.055467	0.147151		-2.39637	3.34e-07	1.18e-05	Down	-0.296345	0.507377	0.713135
Cbfb	protein-coding	0.524952	0.0138292	0.0488654		0.852737	6.56e-05	0.00107647	Up	-0.399501	0.0599647	0.210801
Cbl	protein-coding	-1.35296	5.11e-05	0.000382277	Down	-1.28031	0.000119009	0.00177144	Down	0.568978	0.0842059	0.260002
Cblb	protein-coding	-0.35131	0.386723	0.557768		-1.10477	0.0070382	0.0479078	Down	-0.288132	0.47747	0.686684
Cbr4	protein-coding	1.06376	0.00103303	0.00545816	Up	1.078	0.000853836	0.00905227	Up	-0.348498	0.273445	0.498234
Cbwd1	protein-coding	2.16584	0.000324173	0.00198232	Up	0.937627	0.110236	0.322127		-1.30262	0.0245646	0.115133
Cbx1	protein-coding	0.158089	0.603689	0.774055		0.958338	0.00164722	0.0153226	Up	0.135326	0.654579	0.836551
Cc2d1a	protein-coding	-0.679058	0.0965657	0.220075		-1.26446	0.00219432	0.0192129	Down	0.274022	0.500778	0.706949
Cc2d1b	protein-coding	-1.03011	1.62e-07	2.07e-06	Down	-0.876189	7.06e-06	0.000163195	Down	1.1368	7.35e-09	4.45e-07	Up
Ccar2	protein-coding	-0.480325	0.0366002	0.106778		-0.763185	0.000916806	0.00955331	Down	0.334443	0.144656	0.354375
Ccdc107	protein-coding	0.827377	0.00065334	0.00366429	Up	0.389977	0.106067	0.315818		-0.323316	0.178049	0.394392
Ccdc12	protein-coding	0.656307	0.00415496	0.0179529	Up	0.476965	0.0366343	0.16116		-0.22504	0.322223	0.553107
Ccdc142	protein-coding	-0.859861	0.0795219	0.192367		-1.48776	0.00271971	0.0229689	Down	0.595076	0.222868	0.452358
Ccdc157	protein-coding	-1.68073	0.00138624	0.00703417	Down	-1.55682	0.00280722	0.0235633	Down	1.02521	0.047749	0.18256
Ccdc162	protein-coding	-2.67614	0.000162804	0.00107936	Down	-0.0379252	0.954446	1		1.35028	0.0471428	0.181151
Ccdc167	protein-coding	-1.96256	0.00930743	0.0353128	Down	-0.723131	0.317918	0.58932		0.99908	0.17631	0.392181
Ccdc174	protein-coding	-0.287516	0.510802	0.685901		1.24776	0.00453547	0.0343272	Up	0.934446	0.0330076	0.141911
Ccdc186	protein-coding	-1.20266	0.00516822	0.0215764	Down	-0.238461	0.572638	0.828088		0.742989	0.0814475	0.25434
Ccdc47	protein-coding	-0.782076	0.00512266	0.0214209	Down	0.184294	0.50661	0.771677		0.707202	0.0112524	0.0653419
Ccdc50	protein-coding	-1.37383	4.56e-11	1.04e-09	Down	-0.459612	0.0243625	0.121149		0.842638	4.47e-05	0.000752455	Up
Ccdc58	protein-coding	1.8084	2.17e-05	0.000177358	Up	1.29363	0.0020837	0.0184537	Up	-1.03707	0.0119395	0.0681993
Ccdc59	protein-coding	-0.0497557	0.884115	1		1.18793	0.000526725	0.00602405	Up	0.534524	0.115905	0.313169
Ccdc71	protein-coding	-0.936259	0.000151332	0.00100849	Down	-0.387204	0.113316	0.328092		0.584284	0.0174256	0.0901569
Ccdc77	protein-coding	-4.24844	4.34e-05	0.000330532		0.218767	0.803674	0.993314		4.18258	5.37e-05	0.000886094	Up
Ccdc85b	protein-coding	0.80805	0.00264873	0.0123138	Up	-0.0582922	0.827522	1		-0.710419	0.00772974	0.0488603	Down
Ccdc88b	protein-coding	-1.12768	6.08e-05	0.000446284	Down	-2.15463	1.03e-13	1.67e-11	Down	0.274592	0.323481	0.5546
Ccdc90b	protein-coding	0.645928	0.0365984	0.106778		0.85288	0.00582647	0.0413525	Up	0.0632949	0.836453	0.963768
Ccdc93	protein-coding	-1.2505	2.43e-06	2.47e-05	Down	-1.30318	8.85e-07	2.76e-05	Down	0.598209	0.0226174	0.10837
Ccdc97	protein-coding	-0.671432	0.000127919	0.000867652	Down	-0.689414	8.17e-05	0.00130152	Down	0.219698	0.208161	0.432651
Cchcr1	protein-coding	3.13619	0.0134957	0.0479413	Up	1.64889	0.171213	0.418263		-0.659657	0.571666	0.768255
Cck	protein-coding	4.32658	4.45e-05	0.000337868	Up	0.815986	0.394648	0.675044		-1.21468	0.188008	0.406948
Ccl12	protein-coding	5.12274	8.69e-10	1.65e-08	Up	2.38895	0.0012159	0.0119851	Up	-2.31228	0.00166641	0.0146804	Down
Ccl2	protein-coding	3.48619	7.34e-05	0.000528626	Up	2.99337	0.000503398	0.00579582	Up	-1.3682	0.091571	0.272429
Ccl27a	protein-coding	3.05845	0.00106407	0.00560047	Up	0.720363	0.429308	0.699686		-1.39074	0.100316	0.287855
Ccl3	protein-coding	2.30667	7.78e-09	1.26e-07	Up	1.68647	1.64e-05	0.000333219	Up	0.315567	0.407115	0.618983
Ccl4	protein-coding	2.7487	1.93e-05	0.000160699	Up	2.13803	0.000667258	0.00734625	Up	-0.365287	0.54486	0.745132
Ccl5	protein-coding	3.75198	0.000104802	0.000726574	Up	0.0660795	0.93983	1		-1.87399	0.0356075	0.149502
Ccl6	protein-coding	3.10028	2.51e-38	3.98e-35	Up	1.73006	2.9e-14	5.25e-12	Up	-1.43487	1.83e-10	1.66e-08	Down
Ccl7	protein-coding	4.76361	2.44e-05	0.000197078	Up	2.30056	0.024205	0.120555		-2.05657	0.0384752	0.158069
Ccl8	protein-coding	8.27599	0.00496321	0.0208259	Up	6.31191	0.0203912	0.106375		-4.07969	0.0853118	0.261923
Ccl9	protein-coding	1.04721	0.000936271	0.00501484	Up	1.07899	0.000653821	0.007206	Up	-0.925631	0.00335236	0.0257601	Down
Ccnb2	protein-coding	2.12298	0.0129719	0.0463441	Up	1.04343	0.209717	0.472859		-0.490569	0.546962	0.7469
Ccnc	protein-coding	0.502787	0.0885621	0.20752		1.25564	2.38e-05	0.000458779	Up	-0.52872	0.0720724	0.235994
Ccndbp1	protein-coding	1.16435	1.66e-08	2.54e-07	Up	0.604484	0.00309774	0.0254708	Up	-0.709324	0.000494588	0.00560062	Down
Ccnf	protein-coding	1.71851	0.0124698	0.0449472	Up	1.34594	0.0479948	0.19426		-1.21024	0.0729521	0.237748
Ccng1	protein-coding	-0.50921	0.0145934	0.0511449		0.527548	0.011009	0.0672404		0.925247	9.63e-06	0.000207778	Up
Ccng2	protein-coding	0.181556	0.269713	0.446464		0.794066	1.55e-06	4.45e-05	Up	-0.419639	0.010812	0.063445
Ccnh	protein-coding	-0.056167	0.792205	0.938336		1.16162	5.51e-08	2.35e-06	Up	0.062892	0.766979	0.918682
Ccnl1	protein-coding	-0.798037	0.0142522	0.0501282		0.879821	0.00681183	0.0466451	Up	1.64978	6.43e-07	2.07e-05	Up
Ccnq	protein-coding	1.00456	2.23e-05	0.000182214	Up	0.0391194	0.867697	1		-0.816659	0.000521971	0.00584971	Down
Ccnt1	protein-coding	-0.858288	0.000988455	0.00525343	Down	-1.20073	4.51e-06	0.000110493	Down	0.116689	0.652206	0.834501
Ccnt2	protein-coding	-0.866351	0.00485899	0.0204978	Down	0.116997	0.700743	0.926814		0.561557	0.0666398	0.224879
Ccny	protein-coding	0.774361	0.000124366	0.000848517	Up	0.387714	0.0534007	0.208194		-0.444119	0.026405	0.12118
Ccpg1	protein-coding	-0.601821	0.00412059	0.0178305	Down	-0.30534	0.14401	0.375456		0.610612	0.00359128	0.027161	Up
Ccr5	protein-coding	-1.14267	4.73e-06	4.52e-05	Down	0.132456	0.590957	0.843138		0.522645	0.0345065	0.146459
Ccr6	protein-coding	-3.83774	7.77e-06	7.08e-05	Down	0.101162	0.890463	1		3.14565	0.000176551	0.00238235
Ccrl2	protein-coding	1.73659	0.000657536	0.00368249	Up	1.08259	0.0307956	0.143038		-0.321591	0.516447	0.721564
Ccs	protein-coding	0.83426	0.000212411	0.00136823	Up	0.355796	0.111964	0.325816		-0.353712	0.112171	0.307141
Ccser2	protein-coding	-1.39448	0.000787279	0.00432574	Down	-0.692511	0.0889128	0.284768		1.3986	0.000745823	0.00774035	Up
Ccz1	protein-coding	-0.192504	0.349587	0.518017		0.649489	0.00158369	0.0148184	Up	0.320542	0.118619	0.316726
Cd151	protein-coding	0.832449	0.00631839	0.025501	Up	0.835677	0.00602885	0.0424965	Up	-0.357676	0.235997	0.470308
Cd164	protein-coding	-0.666832	0.00208044	0.00997527	Down	0.615149	0.00447525	0.0339815	Up	0.122644	0.569615	0.766604
Cd180	protein-coding	0.546939	0.00687453	0.0273549		0.63829	0.00160363	0.0149846	Up	0.00952443	0.962252	1
Cd1d1	protein-coding	-1.04353	0.00244305	0.0114844	Down	0.731865	0.0300192	0.140472		0.675162	0.0483708	0.183961
Cd200r1	protein-coding	-0.641021	0.00658939	0.0264139	Down	0.571306	0.0143953	0.082227		0.421365	0.0728943	0.237704
Cd200r4	protein-coding	5.49513	1.61e-07	2.05e-06	Up	-0.863408	0.329684	0.603606		-1.54487	0.079651	0.250572
Cd22	protein-coding	1.34008	8.93e-07	9.84e-06	Up	-0.788696	0.00356508	0.0286316	Down	-0.308475	0.248846	0.479115
Cd244a	protein-coding	2.85094	8.06e-08	1.09e-06	Up	1.09284	0.0312455	0.144477		-0.432996	0.376198	0.594498
Cd274	protein-coding	1.74235	1.37e-05	0.000117889	Up	-0.239729	0.540136	0.802136		0.0820671	0.832261	0.961773
Cd276	protein-coding	-1.80728	2.55e-08	3.75e-07	Down	-0.585273	0.0627814	0.231884		1.01789	0.00138326	0.0126287	Up
Cd28	protein-coding	5.22403	9.49e-07	1.04e-05	Up	-5.42781	0.000228661	0.00303391		-0.702734	0.4153	0.626394
Cd2ap	protein-coding	-1.857	7.52e-12	1.91e-10	Down	0.764468	0.00300918	0.0248839	Up	1.88631	3.11e-12	5.06e-10	Up
Cd2bp2	protein-coding	-0.866113	0.000964445	0.0051457	Down	-0.581621	0.0254525	0.125122		0.71746	0.00607032	0.0404924	Up
Cd300c2	protein-coding	1.56299	3.09e-16	1.48e-14	Up	0.302614	0.105968	0.315818		-0.931793	7.54e-07	2.38e-05	Down
Cd300lb	protein-coding	1.62081	0.0034366	0.0153307	Up	0.323098	0.55155	0.810685		0.181792	0.734999	0.89569
Cd300lf	protein-coding	4.34004	4.52e-17	2.36e-15	Up	0.690176	0.138561	0.366559		-1.0667	0.01747	0.0903135
Cd302	protein-coding	0.279572	0.262259	0.436752		0.827634	0.000953892	0.00986996	Up	-0.111616	0.653871	0.835956
Cd320	protein-coding	0.963169	0.000156764	0.00104132	Up	0.137533	0.58639	0.838884		-0.866979	0.000622039	0.00670528	Down
Cd36	protein-coding	4.87512	0.00128285	0.00658073	Up	2.04773	0.127794	0.350642		-1.1374	0.380157	0.594498
Cd3eap	protein-coding	-1.05978	0.00338833	0.0151382	Down	-0.0794514	0.823255	1		1.12944	0.0017847	0.0155301	Up
Cd40	protein-coding	3.29701	0.000182848	0.00119915	Up	1.26544	0.123787	0.343841		-1.6486	0.0454057	0.176963
Cd44	protein-coding	3.04638	0.00390719	0.0170322	Up	0.477599	0.627901	0.8745		-0.101985	0.916335	1
Cd47	protein-coding	0.427	0.0407681	0.115931		0.460852	0.0272279	0.131254		-0.613042	0.00335998	0.0258091	Down
Cd48	protein-coding	1.63191	1.23e-19	8.7e-18	Up	0.67941	0.000117627	0.00175353	Up	-0.863173	1.01e-06	3.03e-05	Down
Cd5	protein-coding	4.40819	7.94e-16	3.59e-14	Up	0.753181	0.138107	0.365591		-0.850272	0.0668705	0.225335
Cd52	protein-coding	4.17805	2.93e-25	4.55e-23	Up	1.00511	0.00495061	0.0365909	Up	-1.57486	1.31e-05	0.000268861	Down
Cd53	protein-coding	1.06417	2.26e-06	2.31e-05	Up	0.935029	3.11e-05	0.000573971	Up	-0.889025	7.37e-05	0.00114301	Down
Cd5l	protein-coding	-6.95148	9.19e-05	0.000645672	Down	-2.05339	0.121672	0.342676		5.51394	0.00122271	0.0113891
Cd63	protein-coding	3.22175	4.3e-44	1.48e-40	Up	0.638117	0.00278292	0.0233879	Up	-1.50078	4.48e-12	6.95e-10	Down
Cd68	protein-coding	1.02462	1.95e-08	2.93e-07	Up	0.437978	0.0154772	0.0865381		-0.108962	0.546173	0.746169
Cd69	protein-coding	4.87886	6.12e-05	0.000449231	Up	0.816334	0.436506	0.70724		-1.96768	0.0653117	0.221995
Cd72	protein-coding	3.42886	1.1e-16	5.49e-15	Up	1.09272	0.00438142	0.0333816	Up	-0.32387	0.386039	0.598772
Cd74	protein-coding	5.08893	4.14e-24	5.4e-22	Up	0.939977	0.0276087	0.132594		0.292515	0.488773	0.696242
Cd80	protein-coding	-0.696056	0.00438237	0.0187887	Down	0.607648	0.0119575	0.0716551		0.457529	0.0599548	0.210801
Cd81	protein-coding	0.604793	0.00119582	0.00618815	Up	0.233349	0.209869	0.472859		-0.613875	0.00100806	0.00975531	Down
Cd83	protein-coding	1.63703	4.94e-07	5.72e-06	Up	0.995079	0.00190483	0.0171319	Up	-0.226618	0.475352	0.684783
Cd84	protein-coding	-0.537373	0.0136666	0.0483996		0.323323	0.13696	0.363396		0.862266	8.13e-05	0.00124259	Up
Cd86	protein-coding	-1.03241	8.15e-07	9.06e-06	Down	0.442348	0.0329592	0.149899		0.918231	1.1e-05	0.000231646	Up
Cd9	protein-coding	2.51098	8.93e-42	2.3e-38	Up	0.504882	0.00409423	0.0317923		-1.35857	2.71e-14	7.89e-12	Down
Cdadc1	protein-coding	-0.998058	0.00494629	0.0207718	Down	0.771478	0.0278372	0.133193		1.17924	0.000909667	0.0090102	Up
Cdan1	protein-coding	-0.861709	0.0354029	0.104095		-1.16186	0.00471696	0.0354149	Down	0.310844	0.445099	0.655294
Cdc123	protein-coding	0.624334	0.0122722	0.044351	Up	0.622834	0.0123673	0.0733854		-0.185306	0.454631	0.664502
Cdc26	protein-coding	1.78163	4.7e-09	7.86e-08	Up	0.940351	0.00162925	0.0151828	Up	-1.40744	2.57e-06	6.78e-05	Down
Cdc27	protein-coding	-0.926783	0.00167271	0.00826071	Down	-0.57521	0.0489882	0.196639		0.600404	0.0406249	0.164444
Cdc34	protein-coding	1.03385	5.94e-05	0.000437171	Up	0.286712	0.261184	0.52176		-0.653112	0.0104129	0.0616288
Cdc40	protein-coding	-1.01659	3.73e-07	4.44e-06	Down	0.0176192	0.928443	1		0.58844	0.00305877	0.024023	Up
Cdc42	protein-coding	0.715714	0.000355628	0.0021536	Up	0.763826	0.000139661	0.00201926	Up	-0.556254	0.00541276	0.0372129
Cdc42bpb	protein-coding	-0.351558	0.605358	0.775635		-2.22259	0.00179691	0.0163826	Down	-0.133882	0.843765	0.967677
Cdca4	protein-coding	0.498168	0.0489532	0.133864		-0.418464	0.0980234	0.30146		-0.721416	0.00440394	0.0317589	Down
Cdh23	protein-coding	-2.18681	1.25e-14	4.71e-13	Down	-1.90762	1.02e-11	1.07e-09	Down	0.742735	0.0066078	0.0432938	Up
Cdk1	protein-coding	2.27279	6.93e-07	7.82e-06	Up	0.132933	0.764119	0.968103		-0.881437	0.042888	0.170068
Cdk13	protein-coding	-0.979446	0.000193741	0.00126137	Down	-0.476165	0.0664916	0.240328		0.352249	0.176863	0.392793
Cdk14	protein-coding	-0.269227	0.302978	0.481396		-0.851428	0.00119215	0.0118139	Down	-0.0405026	0.876602	0.985186
Cdk18	protein-coding	3.05344	0.0020231	0.00975932	Up	-0.889135	0.338357	0.614144		-0.191057	0.834071	0.962694
Cdk19	protein-coding	-1.21322	3.65e-05	0.000283594	Down	-0.690157	0.0173032	0.0941206		0.773206	0.0079694	0.0500227
Cdk2	protein-coding	0.784416	0.000769932	0.00423945	Up	0.555055	0.0167956	0.0922918		-0.689915	0.00291808	0.0231918	Down
Cdk2ap2	protein-coding	1.24269	2.41e-08	3.56e-07	Up	0.577799	0.0086863	0.0561101		-1.01057	4.98e-06	0.000118851	Down
Cdk4	protein-coding	0.938508	1.42e-06	1.5e-05	Up	0.0801719	0.677902	0.909214		-0.535367	0.00555501	0.0379507
Cdk5	protein-coding	0.712679	0.00966323	0.0364416	Up	-0.153958	0.574677	0.829506		-0.267723	0.326589	0.558074
Cdk6	protein-coding	-0.904687	0.0125551	0.0451757	Down	-0.619355	0.0847893	0.278075		0.96151	0.00792118	0.0497503	Up
Cdkal1	protein-coding	-0.8116	0.00418293	0.0180549	Down	-0.393622	0.161239	0.402259		0.51962	0.065479	0.222234
Cdkn1a	protein-coding	1.5687	3.59e-05	0.000279275	Up	0.881146	0.0184237	0.099015		0.469321	0.205256	0.428668
Cdkn2aip	protein-coding	-0.741034	0.00475454	0.0201304	Down	0.0640937	0.805	0.994417		0.603766	0.0210152	0.103432
Cdkn2b	protein-coding	2.09225	0.00506528	0.0211981	Up	1.0091	0.166377	0.411052		-0.963333	0.176422	0.392286
Cdkn2c	protein-coding	1.68925	2.83e-05	0.000225409	Up	0.917356	0.0208584	0.107993		-1.04686	0.00781235	0.0492316	Down
Cdkn2d	protein-coding	1.03813	0.00342665	0.0152961	Up	0.718615	0.0414534	0.175451		-0.0648024	0.852318	0.972135
Cdkn3	protein-coding	2.7963	0.00304339	0.0138337	Up	1.38873	0.127234	0.349902		-2.28135	0.0122425	0.0693921
Cdo1	protein-coding	3.90236	0.00164485	0.00813667	Up	-0.679974	0.560619	0.81807		-0.751843	0.488927	0.696317
Cds1	protein-coding	-0.811617	5.76e-06	5.4e-05	Down	-0.0595366	0.736481	0.952132		0.315743	0.076034	0.243721
Cds2	protein-coding	0.0635369	0.737062	0.89224		-0.747769	8.48e-05	0.00134225	Down	-0.588186	0.00193611	0.0165563	Down
Cdv3	protein-coding	-0.00548898	0.985463	1		1.21842	5.74e-05	0.000961438	Up	0.191074	0.524023	0.72705
Cdyl	protein-coding	-0.682332	0.0117439	0.0427866	Down	-0.432215	0.107548	0.317534		0.244294	0.364751	0.592911
Cdyl2	protein-coding	-0.749743	0.0267217	0.0830165		-0.951111	0.00495855	0.0366159	Down	0.398846	0.236346	0.470805
Ceacam1	protein-coding	-2.40607	6.46e-21	5.55e-19	Down	0.27274	0.25803	0.517832		1.87548	9.96e-14	2.46e-11	Up
Cebpa	protein-coding	0.606649	0.000733252	0.00406351	Up	0.183783	0.304458	0.573137		-0.634212	0.000408225	0.00481286	Down
Cebpz	protein-coding	-0.93854	0.000567378	0.0032472	Down	-0.424525	0.115154	0.331203		1.10205	5.32e-05	0.000880224	Up
Cebpzos	protein-coding	1.43234	4.61e-06	4.42e-05	Up	1.00232	0.00120443	0.0119003	Up	-0.913246	0.00297182	0.0235012	Down
Celf1	protein-coding	-0.62358	0.00207085	0.00994317	Down	-0.476715	0.0182253	0.0982189		0.0676796	0.737207	0.897295
Celf2	protein-coding	-0.726617	2.09e-05	0.000171622	Down	0.0364982	0.829572	1		0.392059	0.0211552	0.103873
Cemip2	protein-coding	-0.766008	0.181783	0.336826		-1.64476	0.00491175	0.0363875	Down	0.101139	0.859301	0.975703
Cenpa	protein-coding	2.97488	1.26e-06	1.35e-05	Up	1.47706	0.0123267	0.0731869		-1.15651	0.0408343	0.165098
Cenpb	protein-coding	1.31628	4.96e-05	0.000372551	Up	-0.741038	0.022028	0.112329		-0.334358	0.29122	0.51845
Cenpk	protein-coding	3.85285	0.0126143	0.0453492	Up	2.22131	0.126549	0.348593		-1.87493	0.181319	0.39925
Cenpv	protein-coding	1.09041	0.00300703	0.0137157	Up	0.781285	0.0322191	0.147688		-0.621669	0.0847371	0.261018
Cenpx	protein-coding	1.97299	1e-10	2.16e-09	Up	0.69593	0.0191094	0.101432		-1.01364	0.000597303	0.00647585	Down
Cep104	protein-coding	-1.27376	0.000578729	0.00330666	Down	-1.12338	0.00225778	0.0196137	Down	0.790043	0.0311992	0.136141
Cep120	protein-coding	-1.04581	0.000635713	0.00357288	Down	-0.433377	0.151635	0.386716		0.824548	0.00681115	0.0444005	Up
Cep131	protein-coding	0.124436	0.785152	0.932999		-1.66621	0.000386302	0.00468505	Down	-0.133363	0.769824	0.920647
Cep135	protein-coding	-1.83269	0.00672371	0.0268774	Down	-1.1078	0.0923555	0.291224		1.96553	0.00373066	0.0280098	Up
Cep152	protein-coding	-1.24159	1.81e-07	2.28e-06	Down	0.164627	0.479686	0.748308		0.711108	0.00255638	0.0207274	Up
Cep170	protein-coding	-1.62722	5.65e-11	1.27e-09	Down	-0.786869	0.00119499	0.0118306	Down	0.927162	0.000148726	0.00206495	Up
Cep192	protein-coding	-1.13738	0.000897862	0.00484306	Down	-1.20863	0.000408174	0.00489904	Down	0.421023	0.214493	0.441013
Cep20	protein-coding	1.4996	3.53e-09	6.09e-08	Up	1.17866	2.87e-06	7.48e-05	Up	-1.0327	3.59e-05	0.000628981	Down
Cep250	protein-coding	-0.150392	0.598629	0.769383		-1.34529	3.74e-06	9.42e-05	Down	0.141715	0.619298	0.808575
Cep43	protein-coding	0.697843	0.0118845	0.0432073	Up	1.03819	0.000190105	0.00261483	Up	-0.076076	0.781886	0.928827
Cep57	protein-coding	-0.290139	0.301624	0.481068		0.762772	0.00637254	0.0442538	Up	0.491758	0.0789149	0.24907
Cep68	protein-coding	-1.89749	1.67e-18	1.04e-16	Down	-1.35418	1.72e-10	1.33e-08	Down	0.786145	0.000191531	0.0025544	Up
Cep85	protein-coding	-0.815625	0.00439679	0.0188361	Down	-0.688651	0.0153578	0.0861041		0.494882	0.0823676	0.256128
Cep85l	protein-coding	-1.25281	0.000303239	0.00187094	Down	-0.296408	0.382826	0.664519		0.539156	0.115936	0.31321
Cep95	protein-coding	-3.09346	4.94e-08	6.95e-07	Down	-0.357508	0.48386	0.751449		2.85985	3.61e-07	1.26e-05	Up
Cep97	protein-coding	-1.06197	0.0149335	0.0520891		-0.193508	0.650182	0.891196		1.21769	0.00519599	0.0360591	Up
Cept1	protein-coding	0.538425	0.0166358	0.0568356		0.792484	0.00043997	0.00520496	Up	-0.136793	0.541525	0.742126
Cerk	protein-coding	-0.972699	3.27e-08	4.73e-07	Down	-1.28327	4.24e-13	6.16e-11	Down	0.513031	0.00334471	0.0257109
Cers5	protein-coding	1.01964	3.6e-09	6.19e-08	Up	0.538873	0.00167573	0.0155151		-0.714673	2.95e-05	0.000532992	Down
Cert1	protein-coding	-1.07956	3.06e-05	0.000242102	Down	0.41376	0.101538	0.307454		0.781808	0.00236956	0.0195242	Up
Cetn2	protein-coding	1.11544	1.24e-06	1.33e-05	Up	1.32088	9.88e-09	5.01e-07	Up	-0.315119	0.162892	0.375422
Cetn3	protein-coding	1.38396	1.9e-10	3.97e-09	Up	1.69698	8.67e-15	1.69e-12	Up	-0.827228	0.000110009	0.00160744	Down
Cfap298	protein-coding	1.24989	0.00269101	0.0124674	Up	0.629233	0.12694	0.349414		-0.602865	0.139236	0.347283
Cfap36	protein-coding	0.347162	0.3759	0.546052		1.1447	0.00368124	0.0293961	Up	0.630935	0.105959	0.297327
Cfap74	protein-coding	-1.09591	7.4e-05	0.000531837	Down	-0.421864	0.121017	0.341697		0.917697	0.000855384	0.00859216	Up
Cfap97	protein-coding	-1.42674	3.42e-07	4.08e-06	Down	0.113694	0.675711	0.908049		0.985144	0.000377952	0.00450851	Up
Cfb	protein-coding	3.20223	0.00088789	0.00479679	Up	-7.56185	1.58e-07	6.14e-06		-1.08357	0.221279	0.450318
Cfh	protein-coding	-1.32244	1.02e-05	9.03e-05	Down	0.288036	0.328577	0.60265		1.36404	5.43e-06	0.000127248	Up
Cfl1	protein-coding	0.834079	1.48e-06	1.57e-05	Up	0.794537	4.45e-06	0.00010932	Up	-0.171734	0.31811	0.54849
Cfl2	protein-coding	0.48738	0.0528966	0.141975		0.857791	0.000651959	0.00719799	Up	-0.525157	0.0361661	0.151232
Cfp	protein-coding	-8.8617	7.3e-08	9.96e-07	Down	0.687667	0.465822	0.735483		7.75449	2.45e-06	6.49e-05
Cgrrf1	protein-coding	0.785137	5.74e-05	0.000423399	Up	0.756707	0.000101685	0.0015589	Up	-0.640568	0.000966419	0.00942304	Down
Ch25h	protein-coding	8.09807	1.55e-05	0.000132157	Up	-1.66437	0.244354	0.503493		-2.12914	0.136419	0.343638
Chac1	protein-coding	9.9528	3.46e-05	0.000269832	Up	4.94416	0.0214376	0.110244		-1.81781	0.240532	0.475408
Champ1	protein-coding	-0.660742	0.00303157	0.0137922	Down	-0.254448	0.25033	0.507922		0.361201	0.103779	0.293318
Chaserr	ncRNA	-0.189459	0.571047	0.743146		1.5593	3.73e-06	9.42e-05	Up	0.612849	0.065703	0.222628
Chchd1	protein-coding	2.79245	1.37e-14	5.16e-13	Up	1.29105	0.00019468	0.00266355	Up	-2.00018	1.09e-08	6.28e-07	Down
Chchd10	protein-coding	4.5312	1.14e-09	2.12e-08	Up	0.994957	0.145193	0.377587		-1.71204	0.00783784	0.049332	Down
Chchd2	protein-coding	2.18061	1.15e-25	1.95e-23	Up	0.968755	1.58e-06	4.51e-05	Up	-1.51933	7.34e-14	1.89e-11	Down
Chchd4	protein-coding	0.828829	0.000519307	0.00300711	Up	0.342865	0.14858	0.381897		-0.844015	0.000385972	0.00458192	Down
Chchd5	protein-coding	1.58534	2.38e-07	2.94e-06	Up	0.373882	0.214869	0.479158		-1.19897	7.06e-05	0.00110061	Down
Chchd6	protein-coding	1.0778	0.00181408	0.00885977	Up	0.0241499	0.94382	1		-0.574623	0.0912514	0.272145
Chchd7	protein-coding	2.09634	4.37e-08	6.17e-07	Up	0.789088	0.0341916	0.153812		-1.51825	4.6e-05	0.000770892	Down
Chd2	protein-coding	-1.40639	2.14e-10	4.45e-09	Down	-0.257954	0.230376	0.490395		1.15979	1.34e-07	5.43e-06	Up
Chd7	protein-coding	-1.09497	3.1e-07	3.73e-06	Down	-0.409815	0.052658	0.206234		0.698575	0.00101152	0.00977959	Up
Chd9	protein-coding	-1.4918	3.92e-08	5.58e-07	Down	0.0313791	0.905712	1		0.734729	0.00600837	0.0402352	Up
Cherp	protein-coding	-0.769671	0.00601764	0.0244739	Down	-0.0952876	0.731777	0.949065		0.408287	0.143293	0.353199
Chfr	protein-coding	-0.971419	5.29e-05	0.000393891	Down	-0.286633	0.225556	0.485971		0.895999	0.00018282	0.0024525	Up
Chic2	protein-coding	0.973879	6.92e-06	6.38e-05	Up	0.841499	9.68e-05	0.00150122	Up	-0.833519	0.000109125	0.00159565	Down
Chm	protein-coding	-1.54235	2.97e-07	3.58e-06	Down	0.0393727	0.892726	1		1.15907	0.000100867	0.00150042	Up
Chml	protein-coding	-4.00151	0.000702741	0.00390912	Down	-1.19767	0.254488	0.513556		2.1793	0.0475242	0.181982
Chmp1b	protein-coding	-0.400733	0.0284627	0.0872703		0.698074	0.000128936	0.00189743	Up	0.439819	0.0159525	0.0846313
Chmp2a	protein-coding	1.08635	6.76e-07	7.66e-06	Up	0.527126	0.0150319	0.0848996		-0.334616	0.121007	0.320407
Chmp2b	protein-coding	-0.227544	0.328679	0.497783		0.778771	0.000821157	0.00876921	Up	0.788581	0.000720864	0.00753438	Up
Chmp5	protein-coding	0.781823	8.3e-05	0.000588614	Up	0.738411	0.000195211	0.00266714	Up	-0.197801	0.314837	0.544531
Chn2	protein-coding	-0.882407	8.79e-05	0.000619878	Down	-0.239631	0.282205	0.545768		0.787852	0.000449028	0.00521054	Up
Chpf2	protein-coding	0.0330157	0.88409	1		-1.45003	3.62e-10	2.58e-08	Down	-0.0739254	0.743827	0.902478
Chrac1	protein-coding	1.33833	1.8e-09	3.26e-08	Up	0.844199	0.000126885	0.00186992	Up	-0.652979	0.00279837	0.0223609	Down
Chst1	protein-coding	0.952378	7.46e-05	0.000535953	Up	-0.330262	0.166586	0.411468		-0.68953	0.00393184	0.029122	Down
Chst10	protein-coding	1.37993	0.000203808	0.00132107	Up	-0.443235	0.228233	0.490103		-0.122761	0.734594	0.895489
Chst14	protein-coding	0.581678	0.00966582	0.0364447		-0.281231	0.209958	0.472859		-0.602554	0.0072285	0.0464172	Down
Chst15	protein-coding	-0.108104	0.745525	0.899566		-1.44456	2.15e-05	0.000421131	Down	-0.487522	0.144086	0.353932
Chst2	protein-coding	3.22722	4.95e-15	1.99e-13	Up	-1.02878	0.00753795	0.0502823		-0.55605	0.141813	0.351332
Chst7	protein-coding	-1.28011	1.69e-07	2.15e-06	Down	-0.413724	0.0859198	0.27987		0.361117	0.134571	0.341636
Chst8	protein-coding	-1.43036	7.58e-07	8.48e-06	Down	-0.398292	0.159229	0.399175		0.607557	0.0329816	0.141884
Chsy1	protein-coding	-1.44753	4.63e-07	5.4e-06	Down	-0.987162	0.000500099	0.00576167	Down	0.533505	0.0589164	0.20843
Churc1	protein-coding	2.95262	5.93e-21	5.12e-19	Up	1.23133	3.67e-05	0.000654683	Up	-2.18765	5.36e-13	1.03e-10	Down
Ciao2a	protein-coding	2.57461	1.5e-22	1.61e-20	Up	1.14966	5.29e-06	0.000127702	Up	-1.88775	1.72e-13	3.77e-11	Down
Ciao2b	protein-coding	1.96311	1.09e-10	2.35e-09	Up	0.78696	0.0078869	0.0520879		-1.27711	1.69e-05	0.000334741	Down
Ciao3	protein-coding	-0.724689	0.00132286	0.0067541	Down	-0.569061	0.0112782	0.0685396		0.604402	0.00724408	0.0464883	Up
Cib1	protein-coding	0.656694	0.0030121	0.0137308	Up	0.401537	0.0686737	0.246071		-0.746222	0.000742718	0.0077129	Down
Cib2	protein-coding	1.44075	4.87e-06	4.64e-05	Up	0.518482	0.0950623	0.295122		-0.871031	0.00485348	0.0341684	Down
Cibar1	protein-coding	1.75604	0.0011864	0.00615174	Up	0.323035	0.543116	0.804215		-0.527396	0.31107	0.540008
Cic	protein-coding	-0.223192	0.468632	0.644201		-1.28567	3.97e-05	0.000705549	Down	-0.15631	0.610957	0.801482
Cilk1	protein-coding	-2.17324	1.4e-09	2.59e-08	Down	-0.0107358	0.974568	1		1.93003	5.83e-08	2.6e-06	Up
Cipc	protein-coding	-1.0768	0.000884469	0.00478206	Down	-0.429951	0.177747	0.428621		0.593125	0.0649259	0.221194
Cirbp	protein-coding	1.39048	8.06e-07	8.97e-06	Up	1.26495	6.59e-06	0.000154944	Up	-0.532473	0.0538281	0.196926
Cisd1	protein-coding	1.00759	9.39e-05	0.000658611	Up	0.709031	0.00569301	0.0406711	Up	-0.77789	0.00235695	0.0194483	Down
Cisd2	protein-coding	1.28863	3.07e-07	3.7e-06	Up	1.18771	2.21e-06	6.02e-05	Up	-0.966946	0.000103787	0.00153721	Down
Cisd3	protein-coding	1.40737	0.00498338	0.0208978	Up	0.283084	0.567146	0.823749		-0.606513	0.213797	0.44005
Cited2	protein-coding	0.554993	0.00952557	0.036008		1.30784	1.57e-09	9.86e-08	Up	0.129144	0.544486	0.7449
Cited4	protein-coding	7.99271	2.82e-20	2.23e-18	Up	-4.2451	0.00303872	0.0250679		-1.33802	0.0249169	0.116204
Ciz1	protein-coding	-1.42168	3.24e-05	0.000254809	Down	-0.660977	0.0491586	0.197017		1.35419	7.27e-05	0.00112787	Up
Ckap4	protein-coding	-0.615772	0.0105769	0.0392417	Down	-0.845254	0.000459964	0.00537676	Down	0.070951	0.767484	0.918873
Ckap5	protein-coding	-1.04273	0.00280845	0.0129253	Down	-0.308264	0.371446	0.65245		0.831116	0.0167715	0.0877581
Cklf	protein-coding	1.70444	6.3e-10	1.22e-08	Up	1.11266	4.2e-05	0.000736466	Up	-1.51279	3.16e-08	1.54e-06	Down
Cks1b	protein-coding	2.0223	0.00117725	0.00611505	Up	0.76642	0.206349	0.469185		-1.1864	0.0496444	0.186603
Cks2	protein-coding	2.14754	0.000523424	0.0030284	Up	1.32152	0.0293578	0.138574		-1.36116	0.0224925	0.108057
Clasp1	protein-coding	-0.830994	0.0358099	0.104992		-1.69933	2.58e-05	0.000492158	Down	-0.421195	0.285814	0.512463
Clasp2	protein-coding	-0.893882	0.000529807	0.00305847	Down	-0.533913	0.037013	0.162376		0.140776	0.582574	0.777268
Clcf1	protein-coding	-1.19309	0.00012016	0.000821726	Down	0.318327	0.294714	0.560364		0.919997	0.00284743	0.0227354	Up
Clcn3	protein-coding	-0.319988	0.106008	0.234875		-0.773707	9.89e-05	0.00152451	Down	-0.199063	0.314157	0.543598
Clcn5	protein-coding	-1.0132	6.48e-05	0.00047223	Down	-0.681821	0.00653378	0.0451457	Down	-0.381641	0.131162	0.336332
Clcn6	protein-coding	0.101275	0.761285	0.913454		-1.66079	1.28e-06	3.73e-05	Down	-0.323828	0.331147	0.563529
Clcn7	protein-coding	-0.00581976	0.975459	1		-1.15218	1.85e-09	1.12e-07	Down	-0.0733467	0.698059	0.868161
Cldnd1	protein-coding	0.768798	3.82e-05	0.000294587	Up	0.911772	1.08e-06	3.24e-05	Up	-0.661335	0.000381374	0.0045404	Down
Clec16a	protein-coding	-1.28917	9.31e-06	8.34e-05	Down	-0.190672	0.501386	0.766873		0.832277	0.00388424	0.0289
Clec1b	protein-coding	3.32857	0.000819116	0.00447208	Up	-1.83194	0.0601606	0.225802		-3.2726	0.000905522	0.00899505	Down
Clec4a2	protein-coding	-0.857327	0.00122564	0.00632503	Down	0.965396	0.000254647	0.00332945	Up	0.406886	0.122777	0.323222
Clec4a3	protein-coding	-0.743342	0.00331185	0.0148544	Down	0.84447	0.00082785	0.00882242	Up	0.221683	0.37866	0.594498
Clec5a	protein-coding	-0.93181	1.84e-05	0.000154082	Down	0.875053	5.45e-05	0.000918224	Up	1.57184	1.03e-12	1.87e-10	Up
Clec7a	protein-coding	4.21971	9e-10	1.7e-08	Up	-1.34398	0.0292302	0.138217		-1.15606	0.0585407	0.207484
Clic1	protein-coding	0.772083	2.3e-06	2.34e-05	Up	0.546802	0.000788035	0.00846689		-0.181497	0.263536	0.489536
Clic4	protein-coding	2.4302	5.81e-13	1.75e-11	Up	0.237892	0.460362	0.730937		-0.441047	0.166536	0.379414
Clip2	protein-coding	0.132777	0.644118	0.811916		-1.04484	0.000326087	0.00406761	Down	-0.313636	0.274618	0.499492
Clk1	protein-coding	-0.905549	0.000430555	0.00255411	Down	1.42784	3.65e-08	1.61e-06	Up	1.84112	2.47e-12	4.15e-10	Up
Clk4	protein-coding	-0.816126	0.0028341	0.0130288	Down	1.23788	5.65e-06	0.000135405	Up	1.55535	1.82e-08	9.65e-07	Up
Clmp	protein-coding	2.29965	4.17e-05	0.000318529	Up	-0.226407	0.67623	0.908279		-2.65457	2.83e-06	7.38e-05	Down
Cln3	protein-coding	0.882198	2.53e-06	2.55e-05	Up	0.0453252	0.807588	0.99617		-0.54721	0.00330921	0.0254855
Cln6	protein-coding	1.5713	3.72e-10	7.44e-09	Up	-0.300875	0.224667	0.484957		-1.07954	1.1e-05	0.000231683	Down
Clns1a	protein-coding	0.804172	4.34e-06	4.18e-05	Up	0.538054	0.0020165	0.0179252		-0.350164	0.0435339	0.171804
Clock	protein-coding	-2.3113	2.77e-05	0.000221174	Down	-0.764686	0.146223	0.379194		1.36351	0.0109657	0.0640557
Clp1	protein-coding	0.674686	0.00568471	0.0233872	Up	0.610042	0.012223	0.0727389		-0.661532	0.00657544	0.0431366	Down
Clpb	protein-coding	-0.758758	0.00209792	0.0100498	Down	-0.931371	0.000160754	0.00227127	Down	0.554729	0.0240336	0.113341
Clpp	protein-coding	0.642177	0.0118537	0.0431186	Up	0.363013	0.15323	0.389243		-0.08644	0.732623	0.894036
Clptm1l	protein-coding	1.12024	6.65e-12	1.71e-10	Up	-0.145947	0.365666	0.646757		-0.914583	1.78e-08	9.43e-07	Down
Clpx	protein-coding	-1.01336	1.82e-05	0.000152361	Down	0.338347	0.14665	0.380064		0.88603	0.000169646	0.00230555	Up
Clstn1	protein-coding	-1.13024	2.48e-06	2.5e-05	Down	-2.16872	1.81e-18	6.54e-16	Down	0.487645	0.0401138	0.163002
Clta	protein-coding	0.985996	1.72e-07	2.18e-06	Up	0.150276	0.421426	0.691661		-0.550408	0.0032833	0.0253332
Cltc	protein-coding	-0.958775	6.6e-05	0.000479797	Down	-1.65418	1.29e-11	1.32e-09	Down	0.339199	0.15478	0.366779
Cluh	protein-coding	-0.430323	0.209031	0.37026		-2.81341	1.77e-14	3.35e-12	Down	0.155333	0.649483	0.832358
Clybl	protein-coding	1.52524	0.000191352	0.00124897	Up	0.536015	0.183102	0.436331		-0.832733	0.0366792	0.152789
Cmas	protein-coding	-0.138905	0.470458	0.64598		0.762223	7.7e-05	0.00123751	Up	0.132813	0.489349	0.696486
Cmc1	protein-coding	2.88944	1.43e-11	3.51e-10	Up	1.70423	3.64e-05	0.000650461	Up	-1.69291	2.76e-05	0.000503878	Down
Cmc4	protein-coding	1.5844	0.0198737	0.0652401		2.21369	0.00124827	0.0122348	Up	-0.674275	0.301634	0.530049
Cmip	protein-coding	-0.227467	0.24379	0.412929		-0.875525	8.27e-06	0.000186112	Down	0.112353	0.564138	0.762283
Cmpk1	protein-coding	1.38341	1.91e-10	3.99e-09	Up	1.20406	2.56e-08	1.19e-06	Up	-0.920733	1.77e-05	0.000349639	Down
Cmpk2	protein-coding	3.78097	7.98e-12	2.02e-10	Up	0.264588	0.597288	0.848942		-1.4433	0.00403274	0.0296732	Down
Cmtm3	protein-coding	0.714741	1.96e-05	0.000162922	Up	0.363093	0.0294396	0.138802		-0.211865	0.202895	0.425027
Cmtm4	protein-coding	0.943993	0.0133603	0.0475309	Up	1.00932	0.0079629	0.0524723		-0.758417	0.0444993	0.174749
Cmtm8	protein-coding	0.637333	0.0176894	0.0597621		0.27939	0.295935	0.562015		-0.941779	0.000461935	0.00532429	Down
Cnbp	protein-coding	0.721077	1.62e-05	0.00013774	Up	0.723035	1.53e-05	0.00031469	Up	-0.419404	0.0118152	0.0676766
Cndp2	protein-coding	0.498266	0.00485367	0.0204913		-0.695408	8.83e-05	0.00138748	Down	0.0175421	0.920752	1
Cnep1r1	protein-coding	0.417323	0.105348	0.233964		1.50993	7.71e-09	4.07e-07	Up	-0.276421	0.281301	0.50714
Cnih1	protein-coding	1.26817	2.98e-08	4.34e-07	Up	0.875194	0.000115161	0.00172544	Up	-1.13106	6.71e-07	2.15e-05	Down
Cnih2	protein-coding	2.43001	4.66e-05	0.000352376	Up	0.707336	0.218808	0.479158		-1.36596	0.0165998	0.0870801
Cnih4	protein-coding	1.59982	6.31e-11	1.4e-09	Up	1.08614	7.03e-06	0.000162866	Up	-1.25038	2.32e-07	8.77e-06	Down
Cnn2	protein-coding	-1.55927	5.29e-06	5.01e-05	Down	-0.542351	0.103936	0.312141		1.07	0.00157816	0.0140927	Up
Cnn3	protein-coding	3.26038	5.91e-06	5.54e-05	Up	1.50978	0.0280204	0.1337		-0.225375	0.725673	0.888858
Cnnm2	protein-coding	-0.996209	0.00280036	0.0128938	Down	-0.582305	0.0773631	0.264746		0.246352	0.456215	0.665866
Cnnm3	protein-coding	-0.62658	0.00778919	0.0303736	Down	-1.12254	2.22e-06	6.04e-05	Down	-0.099171	0.672541	0.850081
Cnot1	protein-coding	-1.55349	4.04e-10	8.05e-09	Down	-1.80126	5.38e-13	7.66e-11	Down	0.710933	0.00363312	0.0274127	Up
Cnot10	protein-coding	-0.587741	0.020821	0.0678317		-0.069228	0.783688	0.980831		0.768743	0.00249265	0.0203033	Up
Cnot2	protein-coding	-1.19334	3.32e-07	3.97e-06	Down	0.315881	0.169973	0.417089		1.07196	4.24e-06	0.000104826	Up
Cnot4	protein-coding	-1.2648	5.03e-08	7.06e-07	Down	0.259609	0.252231	0.510449		0.776866	0.000728708	0.0075982	Up
Cnpy2	protein-coding	1.32455	1.92e-12	5.35e-11	Up	0.477153	0.0101171	0.063081		-0.968827	1.99e-07	7.68e-06	Down
Cnpy3	protein-coding	-0.750023	2.63e-05	0.000211328	Down	-0.343424	0.0529956	0.207084		0.459629	0.00973321	0.0584787
Cnr2	protein-coding	0.201074	0.337326	0.504766		-0.691308	0.00102408	0.010465	Down	-0.00478488	0.981733	1
Cnst	protein-coding	-1.3444	2.61e-07	3.2e-06	Down	-1.12519	1.29e-05	0.00027135	Down	0.569519	0.027297	0.123643
Cntrl	protein-coding	-0.629662	0.0368512	0.107298		0.0541999	0.856256	1		0.831071	0.00590068	0.0396556	Up
Coa3	protein-coding	2.33746	1.93e-14	7.11e-13	Up	1.08416	0.000232605	0.00307832	Up	-1.6568	2.62e-08	1.32e-06	Down
Coa4	protein-coding	1.13398	0.000263878	0.0016528	Up	0.538885	0.08015	0.269501		-0.875612	0.00445213	0.0319946	Down
Coa5	protein-coding	1.14829	2.42e-06	2.46e-05	Up	0.0669539	0.780809	0.978655		-0.561134	0.0198284	0.0993441
Coa6	protein-coding	2.24643	2.23e-09	3.99e-08	Up	1.17795	0.00127525	0.012452	Up	-1.76023	1.57e-06	4.48e-05	Down
Coa8	protein-coding	1.56888	7.09e-07	8.01e-06	Up	0.600066	0.053811	0.209513		-0.992796	0.00134835	0.0123751	Down
Cog1	protein-coding	-0.748434	0.000452418	0.00266541	Down	-0.629572	0.00304958	0.0251425	Down	0.538805	0.0112814	0.0654183
Cog3	protein-coding	-1.2887	0.00112564	0.0058855	Down	-0.207848	0.592546	0.844705		0.730683	0.0620158	0.215478
Cog4	protein-coding	-0.814961	0.00934807	0.0354539	Down	-0.280124	0.367863	0.648862		0.944215	0.00263227	0.021256	Up
Cog5	protein-coding	-1.02242	0.000602403	0.00341169	Down	-0.312807	0.285984	0.549745		0.817472	0.00584431	0.0393924	Up
Col15a1	protein-coding	-1.03001	0.00754961	0.0296191	Down	-0.750946	0.048883	0.196408		0.647919	0.0907224	0.271116
Col27a1	protein-coding	-1.78535	2.8e-08	4.09e-07	Down	-1.98562	7.15e-10	4.8e-08	Down	1.19393	0.00016399	0.00224514	Up
Col6a3	protein-coding	-3.0378	5.16e-09	8.57e-08	Down	-2.80814	4.43e-08	1.93e-06	Down	1.02241	0.0365781	0.152491
Colec12	protein-coding	12.553	5.37e-13	1.62e-11	Up	0	1	1		-0.208028	0.824373	0.956627
Commd1	protein-coding	1.76126	5.32e-13	1.61e-11	Up	0.476271	0.0457503	0.188165		-1.01293	2.12e-05	0.000403971	Down
Commd10	protein-coding	0.703844	0.000756102	0.00417556	Up	0.823163	7.99e-05	0.00128257	Up	-0.22789	0.270586	0.494878
Commd2	protein-coding	1.60213	3.37e-10	6.78e-09	Up	1.08481	1.66e-05	0.000337656	Up	-1.07131	1.9e-05	0.000370001	Down
Commd3	protein-coding	1.30854	5.02e-10	9.88e-09	Up	1.0397	6.63e-07	2.15e-05	Up	-0.770092	0.000208324	0.00274466	Down
Commd4	protein-coding	1.66209	6.34e-11	1.41e-09	Up	0.374941	0.131446	0.356207		-1.03982	3.13e-05	0.00056168	Down
Commd5	protein-coding	1.17315	2.45e-06	2.48e-05	Up	0.13672	0.5787	0.832966		-1.17911	2e-06	5.46e-05	Down
Commd6	protein-coding	1.293	3.83e-08	5.47e-07	Up	1.35448	8.24e-09	4.28e-07	Up	-0.967835	3.08e-05	0.000554984	Down
Commd7	protein-coding	0.633149	0.00515572	0.0215394	Up	0.43587	0.053493	0.208475		-0.34388	0.127012	0.330372
Commd8	protein-coding	-0.356493	0.0651578	0.166263		0.653034	0.000742798	0.00802798	Up	0.292027	0.130494	0.3354
Commd9	protein-coding	0.757334	0.000442382	0.002616	Up	0.427076	0.0465464	0.190394		-0.0592132	0.781517	0.928666
Comt	protein-coding	-0.397143	0.0363089	0.106153		-0.181514	0.337765	0.613556		0.635071	0.00083457	0.00843647	Up
Comtd1	protein-coding	0.697528	0.0100226	0.0375305	Up	-0.288513	0.28597	0.549745		-0.502163	0.0613181	0.213919
Cop1	protein-coding	-0.931091	0.000556719	0.00319607	Down	0.0985872	0.709689	0.933166		0.927128	0.000565188	0.00620924	Up
Copa	protein-coding	-0.39624	0.0290457	0.0885842		-0.892659	1.02e-06	3.1e-05	Down	0.229352	0.205833	0.429529
Copb1	protein-coding	-0.694739	0.000113405	0.000781486	Down	0.282871	0.113901	0.329317		0.589253	0.00103804	0.00995713	Up
Cope	protein-coding	0.905746	1.9e-06	1.97e-05	Up	0.295269	0.117798	0.335817		-0.319491	0.0901638	0.270112
Copg2	protein-coding	-1.06499	4.46e-05	0.00033816	Down	-0.226088	0.379212	0.660692		1.22719	2.67e-06	7.03e-05	Up
Coprs	protein-coding	1.66156	4.15e-09	7.05e-08	Up	0.60446	0.0294564	0.13885		-1.35391	1.13e-06	3.38e-05	Down
Cops2	protein-coding	-0.823488	0.00206652	0.00992467	Down	0.71504	0.00698673	0.0476215	Up	1.08025	5.51e-05	0.000901042	Up
Cops5	protein-coding	0.814483	0.00118518	0.00614694	Up	0.58668	0.0189925	0.100941		-0.310486	0.211879	0.437455
Cops6	protein-coding	1.33735	1.67e-13	5.48e-12	Up	0.589257	0.000994496	0.0102234	Up	-0.98996	3.57e-08	1.71e-06	Down
Cops9	protein-coding	3.86403	3.14e-42	9.25e-39	Up	1.39776	7.5e-08	3.14e-06	Up	-2.314	1.81e-18	2.69e-15	Down
Copz1	protein-coding	0.872463	6.45e-07	7.31e-06	Up	0.209538	0.228696	0.490395		-0.397957	0.0221331	0.107145
Copz2	protein-coding	1.74469	1.53e-06	1.61e-05	Up	0.838548	0.0185002	0.0992448		-0.924849	0.00884486	0.0543278
Coq10b	protein-coding	1.57077	1.27e-08	1.99e-07	Up	1.12533	3.77e-05	0.000671218	Up	-0.880603	0.00113428	0.0106958	Down
Coq2	protein-coding	0.931038	0.000102638	0.000713966	Up	-0.00174571	0.994144	1		-0.449623	0.0582435	0.20715
Coq3	protein-coding	1.29756	4.5e-06	4.32e-05	Up	0.57146	0.0410595	0.174515		-1.23383	1.08e-05	0.000227929	Down
Coq7	protein-coding	2.1304	1.53e-10	3.24e-09	Up	0.67968	0.0354927	0.157684		-0.997874	0.00175326	0.0153017	Down
Coro1c	protein-coding	0.565393	0.00952908	0.0360147		-0.867092	7.6e-05	0.00122327	Down	-0.155926	0.472927	0.682585
Coro2a	protein-coding	-0.551075	0.0154253	0.0534434		-0.407718	0.0710995	0.251267		0.79584	0.000462053	0.00532429	Up
Cotl1	protein-coding	0.904946	6.85e-05	0.000496979	Up	-0.0020646	0.992695	1		-0.485128	0.0317099	0.137908
COX1	protein-coding	2.5132	1.69e-20	1.4e-18	Up	0.479646	0.0617532	0.229315		-1.43637	3.81e-08	1.81e-06	Down
Cox14	protein-coding	1.95029	8.33e-15	3.24e-13	Up	0.675562	0.00571526	0.0407454	Up	-1.28724	1.55e-07	6.16e-06	Down
Cox16	protein-coding	2.01236	5.54e-05	0.000410882	Up	0.463591	0.340092	0.61621		-1.96143	7.39e-05	0.00114392	Down
Cox17	protein-coding	3.10724	2.13e-25	3.35e-23	Up	1.17423	3.02e-05	0.000560716	Up	-1.98079	2.71e-12	4.48e-10	Down
Cox18	protein-coding	1.01711	0.00572195	0.0235217	Up	0.175723	0.630317	0.876008		-0.965489	0.00826055	0.0514706
Cox19	protein-coding	1.66234	7.94e-08	1.08e-06	Up	0.472423	0.119704	0.339093		-1.29897	2.02e-05	0.000387631	Down
Cox4i1	protein-coding	2.94813	2.27e-28	5.45e-26	Up	0.478747	0.0542949	0.210646		-1.81048	1.37e-12	2.44e-10	Down
Cox5a	protein-coding	2.00671	4.14e-15	1.69e-13	Up	1.38643	3.37e-08	1.52e-06	Up	-1.08609	1.2e-05	0.000248403	Down
Cox5b	protein-coding	3.02741	2.57e-22	2.65e-20	Up	1.00723	0.000600607	0.00673141	Up	-1.82818	6.41e-10	5.06e-08	Down
Cox6a1	protein-coding	2.51226	1.73e-30	6.04e-28	Up	0.875741	2.79e-05	0.000525067	Up	-1.22027	5.78e-09	3.56e-07	Down
Cox6a2	protein-coding	7.27128	3.35e-36	3.85e-33	Up	1.43867	0.0021418	0.0188442	Up	-2.06479	4.7e-06	0.000114183	Down
Cox6b1	protein-coding	2.97842	2.25e-29	6.63e-27	Up	1.02692	3.66e-05	0.000654626	Up	-1.69076	1.84e-11	2.29e-09	Down
Cox6b2	protein-coding	2.75738	0.00365925	0.0161665	Up	1.61976	0.082068	0.273631		-1.05394	0.216641	0.443558
Cox6c	protein-coding	3.51452	2.39e-30	8.08e-28	Up	1.19782	2.43e-05	0.000467885	Up	-2.22761	1.46e-14	4.81e-12	Down
Cox7a2	protein-coding	3.65863	1.99e-28	4.83e-26	Up	1.17711	0.000104375	0.00159507	Up	-2.30528	1.3e-13	3.05e-11	Down
Cox7a2l	protein-coding	2.01348	1.64e-14	6.07e-13	Up	0.575326	0.0237678	0.11902		-1.25852	8.32e-07	2.6e-05	Down
Cox7b	protein-coding	3.08943	1.08e-19	7.87e-18	Up	1.21111	0.000155407	0.00221434	Up	-1.82955	1.43e-08	7.85e-07	Down
Cox7c	protein-coding	3.32158	6.8e-17	3.52e-15	Up	1.53604	4.35e-05	0.000755908	Up	-2.19435	5.4e-09	3.38e-07	Down
Cox8a	protein-coding	3.10372	2.38e-34	1.96e-31	Up	0.590978	0.0122945	0.0730589		-1.9316	1.44e-15	6.91e-13	Down
Cpd	protein-coding	0.808693	0.00627875	0.0253658	Up	-1.02232	0.000591969	0.00664862	Down	-0.222012	0.449538	0.65971
Cpe	protein-coding	1.32635	0.0128384	0.0459546	Up	2.16692	7.14e-05	0.00116074	Up	0.62618	0.232005	0.464979
Cpeb1	protein-coding	5.32419	2.62e-05	0.000210469	Up	-0.361896	0.738258	0.953271		-1.50159	0.1594	0.372185
Cpeb2	protein-coding	0.558552	0.0136744	0.0484178		-1.52089	5.76e-11	4.93e-09	Down	-0.704347	0.00185949	0.0160456	Down
Cpeb4	protein-coding	-1.33214	0.0133716	0.0475579	Down	-0.302709	0.566183	0.822742		0.462454	0.383997	0.597069
Cpne3	protein-coding	0.0558234	0.820883	0.960716		-0.848123	0.000636794	0.00707503	Down	-0.539479	0.0290436	0.129563
Cpped1	protein-coding	-0.791647	0.00593743	0.024233	Down	-0.0952358	0.737806	0.95295		0.637635	0.0261735	0.120377
Cpq	protein-coding	1.6057	8.39e-07	9.29e-06	Up	0.686398	0.0320015	0.146985		0.789512	0.0130039	0.0728866
Cpsf1	protein-coding	-0.76383	9.53e-05	0.000668197	Down	-1.29117	6.36e-11	5.42e-09	Down	0.78483	6.01e-05	0.0009688	Up
Cpsf2	protein-coding	-0.888289	0.000494123	0.00287662	Down	-0.39352	0.119026	0.337884		0.506505	0.0457622	0.177742
Cpsf3	protein-coding	-0.619183	0.00240494	0.0113414	Down	0.0355432	0.860932	1		0.633858	0.00187934	0.0161691	Up
Cpt1a	protein-coding	-0.791937	0.0514176	0.138932		-1.59234	0.000119086	0.00177144	Down	0.410937	0.309862	0.53909
Cr1l	protein-coding	0.511454	0.00193131	0.00936689		0.851951	2.55e-07	9.32e-06	Up	-0.273451	0.0958162	0.280225
Crat	protein-coding	-1.08116	9.2e-10	1.74e-08	Down	-0.675472	0.000112664	0.00170042	Down	0.745769	2.14e-05	0.000406901	Up
Crbn	protein-coding	-0.989992	1.43e-06	1.51e-05	Down	0.471047	0.0202882	0.105971		0.844307	3.7e-05	0.000642754	Up
Crcp	protein-coding	-0.806084	0.0285232	0.0874039		0.484757	0.181832	0.434704		1.52231	4.21e-05	0.000714276	Up
Creb1	protein-coding	-1.33121	1.96e-05	0.000162733	Down	-0.620497	0.0431257	0.180298		0.845864	0.00614862	0.0409353	Up
Creb3l1	protein-coding	1.85454	0.00013861	0.000932141	Up	0.580279	0.223712	0.48397		-0.449967	0.333063	0.56595
Creb3l2	protein-coding	-0.0662012	0.786825	0.934087		-1.37699	3.38e-08	1.52e-06	Down	-0.557428	0.0231703	0.1102
Crebbp	protein-coding	-1.15348	1.12e-06	1.21e-05	Down	-0.407209	0.0807563	0.270833		0.406357	0.0830661	0.257446
Crem	protein-coding	2.26304	1.03e-08	1.65e-07	Up	0.804813	0.0352821	0.157019		-1.06099	0.00501696	0.0350644	Down
Crim1	protein-coding	-3.38188	1.55e-09	2.83e-08	Down	-1.53078	0.00302827	0.0250118	Down	2.49155	4.17e-06	0.000103354	Up
Crip1	protein-coding	5.68939	4.42e-19	2.96e-17	Up	1.164	0.0364854	0.160608		-1.46741	0.00479082	0.0338508	Down
Cript	protein-coding	1.22795	5.8e-08	8.04e-07	Up	1.06346	2.38e-06	6.42e-05	Up	-0.794158	0.000387768	0.00460059	Down
Crkl	protein-coding	-1.01991	5.48e-06	5.16e-05	Down	-1.31332	5.75e-09	3.12e-07	Down	0.199734	0.368989	0.593425
Crlf2	protein-coding	1.01376	3.86e-05	0.000297717	Up	0.453329	0.0635607	0.233759		-0.111697	0.645867	0.829941
Crlf3	protein-coding	-0.632456	0.000315001	0.0019331	Down	0.267095	0.125887	0.347697		0.379279	0.0302235	0.133156
Crls1	protein-coding	0.494008	0.0459229	0.127367		0.929612	0.000180512	0.00250122	Up	-0.299285	0.224405	0.454448
Crnkl1	protein-coding	-0.80278	0.00296174	0.0135341	Down	0.032955	0.901849	1		0.691942	0.0102066	0.0606866
Crot	protein-coding	-1.10225	6.15e-10	1.19e-08	Down	0.386716	0.0276979	0.132867		0.880073	6.95e-07	2.21e-05	Up
Crtap	protein-coding	0.914864	6.34e-05	0.000463712	Up	-0.466804	0.0405344	0.173105		-0.794022	0.000485518	0.00551912	Down
Crtc1	protein-coding	-0.684746	0.0684689	0.172233		-1.45998	0.000129253	0.00189894	Down	0.151096	0.686331	0.859835
Crtc3	protein-coding	-0.361851	0.460141	0.635919		-1.65119	0.00101054	0.0103477	Down	-0.803581	0.103106	0.292472
Cry2	protein-coding	-2.04544	1.05e-05	9.24e-05	Down	-1.20496	0.00740033	0.0496532	Down	1.33058	0.00346331	0.026455	Up
Cryab	protein-coding	1.95265	0.00357232	0.015837	Up	0.817972	0.211122	0.47434		-0.69708	0.278595	0.504075
Cryba4	protein-coding	0.96367	0.000752981	0.00416167	Up	0.129326	0.648377	0.890048		-0.806119	0.00463298	0.0330296	Down
Cryzl1	protein-coding	1.09582	3.87e-07	4.58e-06	Up	1.09429	3.73e-07	1.31e-05	Up	-0.777726	0.000265179	0.00337935	Down
Cryzl2	protein-coding	1.01638	4.83e-05	0.000363994	Up	0.0674519	0.785674	0.981756		-0.786856	0.00149997	0.01352	Down
Csad	protein-coding	-0.66296	0.000317142	0.00194451	Down	-0.130454	0.474763	0.743646		0.285468	0.119439	0.318162
Csde1	protein-coding	-0.783806	0.000100025	0.000698143	Down	0.641349	0.00139326	0.0133669	Up	1.11344	3.83e-08	1.81e-06	Up
Cse1l	protein-coding	-0.840743	2.91e-05	0.000231355	Down	-0.052788	0.790926	0.985388		0.555438	0.00553802	0.0378597
Csf1	protein-coding	2.86086	9e-16	4.03e-14	Up	0.308474	0.354239	0.633388		-0.368589	0.266268	0.491206
Csf1r	protein-coding	-1.06178	1.48e-07	1.9e-06	Down	-1.17702	6.18e-09	3.35e-07	Down	0.420803	0.0355344	0.14944
Csf2ra	protein-coding	1.53362	9.9e-13	2.87e-11	Up	0.554567	0.00865799	0.0560501		0.008921	0.965991	1
Csf2rb	protein-coding	-0.646018	0.00171941	0.00846454	Down	-1.32336	2.23e-10	1.68e-08	Down	0.602975	0.00338646	0.0259641	Up
Csf3r	protein-coding	-0.644865	0.00252497	0.0118237	Down	-0.733693	0.000596907	0.00669679	Down	0.592571	0.005477	0.0375171	Up
Csmd3	protein-coding	-1.7064	1.27e-07	1.66e-06	Down	0.356387	0.256209	0.515919		1.05007	0.000953437	0.00933175	Up
Csnk1d	protein-coding	-1.08135	1.25e-08	1.96e-07	Down	-0.590709	0.00169692	0.015655	Down	0.644388	0.000632139	0.00678226	Up
Csnk1e	protein-coding	-0.882654	2.64e-07	3.23e-06	Down	-0.242985	0.152826	0.388744		0.630935	0.000220312	0.00287324	Up
Csnk1g1	protein-coding	-2.28452	1.46e-07	1.88e-06	Down	-0.886015	0.0323755	0.148306		1.29243	0.00225089	0.0187109	Up
Csnk1g2	protein-coding	-0.551027	0.0102592	0.0382695		-0.844193	8.71e-05	0.00137211	Down	0.796244	0.000211674	0.0027817	Up
Csnk2b	protein-coding	1.47268	9.29e-12	2.33e-10	Up	0.327265	0.123631	0.343689		-0.928461	1.2e-05	0.00024895	Down
Cspg4	protein-coding	5.04526	0.000219744	0.00140576	Up	-0.763371	0.522222	0.784859		-2.06394	0.0818915	0.255302
Cspg5	protein-coding	2.75094	0.000612074	0.00345603	Up	1.56437	0.0433272	0.180883		-0.310841	0.67569	0.852037
Csrnp1	protein-coding	-0.0208504	0.972748	1		1.70248	0.00654986	0.0451962	Up	0.393834	0.518988	0.723349
Csrp1	protein-coding	2.62948	2.77e-10	5.65e-09	Up	0.884906	0.0278154	0.133193		-0.331559	0.387799	0.600681
Cst3	protein-coding	-0.903723	0.000361114	0.0021817	Down	0.486123	0.0536472	0.208958		1.02268	5.63e-05	0.000918121	Up
Cst7	protein-coding	5.9004	8.05e-17	4.11e-15	Up	0.099841	0.862292	1		0.507985	0.375967	0.594498
Cstb	protein-coding	3.76445	5.76e-29	1.54e-26	Up	1.31601	1.95e-05	0.000387274	Up	-2.05726	4.87e-11	5.55e-09	Down
Cstf2	protein-coding	-0.817143	0.000466498	0.00273742	Down	-0.0520371	0.821197	1		0.506488	0.0292334	0.130126
Cstf2t	protein-coding	-0.67577	0.0127474	0.0457081	Down	-0.262226	0.331424	0.605442		-0.0784765	0.771435	0.921879
Ctbp2	protein-coding	-1.59373	3.25e-10	6.57e-09	Down	0.134161	0.585828	0.838604		1.25406	6.02e-07	1.95e-05	Up
Ctcf	protein-coding	-0.953669	9.35e-06	8.37e-05	Down	0.0592712	0.779706	0.977961		0.804526	0.000174837	0.0023654	Up
Ctdnep1	protein-coding	1.6675	6.86e-13	2.04e-11	Up	0.62543	0.00604732	0.0425685	Up	-1.16048	3.41e-07	1.2e-05	Down
Ctdp1	protein-coding	-0.634153	0.00645293	0.0259273	Down	-0.902708	0.000110245	0.00167002	Down	0.286445	0.216913	0.444027
Ctdsp2	protein-coding	-0.654858	0.00909099	0.0346061	Down	-0.677874	0.0067142	0.0461109	Down	0.0574365	0.818288	0.953258
Ctdspl2	protein-coding	-0.826406	0.00222795	0.0106111	Down	0.500411	0.0614518	0.228528		0.62015	0.0212309	0.104022
Ctla2b	protein-coding	2.32903	3.07e-09	5.37e-08	Up	1.18357	0.00186893	0.0168679	Up	-0.759204	0.0423966	0.168866
Ctnnal1	protein-coding	-3.09739	6.26e-24	7.82e-22	Down	-0.217814	0.431555	0.701642		2.92814	7.6e-22	2.24e-18	Up
Ctnnb1	protein-coding	0.0986726	0.602636	0.773185		-0.674664	0.000393849	0.00475755	Down	0.0251175	0.894505	0.995116
Ctnnd1	protein-coding	-1.09172	0.000134274	0.00090593	Down	-1.63532	1.63e-08	7.96e-07	Down	0.390924	0.167357	0.379984
Ctnnd2	protein-coding	-2.97296	7.08e-05	0.000511705	Down	0.0193215	0.977543	1		2.05811	0.00449589	0.0322191	Up
Ctr9	protein-coding	-0.858187	0.00534214	0.0221546	Down	-0.307879	0.313636	0.584388		0.491362	0.108915	0.302641
Ctsb	protein-coding	0.797369	0.000757266	0.00417954	Up	0.287845	0.221535	0.480774		0.554855	0.0187104	0.0952465
Ctsc	protein-coding	0.542013	0.00182179	0.00889007		0.671594	0.000114433	0.00172084	Up	-0.154227	0.37361	0.594098
Ctsd	protein-coding	0.075119	0.752674	0.906389		-0.300768	0.207444	0.470483		0.766776	0.00138334	0.0126287	Up
Ctse	protein-coding	6.93057	1.77e-30	6.08e-28	Up	-0.0477353	0.933068	1		-0.438303	0.325604	0.557036
Ctsf	protein-coding	-0.935944	3.9e-06	3.79e-05	Down	-0.121526	0.545214	0.805351		0.748662	0.000211541	0.0027817	Up
Ctsh	protein-coding	0.973167	9.28e-09	1.49e-07	Up	0.581359	0.000557323	0.00631103		-0.124987	0.456461	0.66609
Ctsl	protein-coding	1.33527	1.95e-11	4.7e-10	Up	0.279448	0.15347	0.38964		-0.170404	0.383719	0.596932
Ctss	protein-coding	-0.490194	0.0185793	0.0620987		0.931435	8.77e-06	0.000196168	Up	1.18697	1.74e-08	9.26e-07	Up
Ctsz	protein-coding	0.869078	1.47e-05	0.000125458	Up	0.0112968	0.954742	1		0.217735	0.274195	0.499267
Cttnbp2nl	protein-coding	-1.58058	3.15e-20	2.48e-18	Down	-0.780124	3.6e-06	9.11e-05	Down	0.935431	3.11e-08	1.53e-06	Up
Ctxn1	protein-coding	4.73512	1.24e-05	0.000107828	Up	1.64793	0.102314	0.308844		-1.70205	0.0626725	0.216593
Cuedc2	protein-coding	0.998961	3.13e-07	3.76e-06	Up	0.0129144	0.946801	1		-0.511893	0.00812528	0.0508156
Cul1	protein-coding	-1.41604	1.01e-06	1.1e-05	Down	0.500466	0.0783952	0.266349		1.45795	4.9e-07	1.64e-05	Up
Cul2	protein-coding	-1.18186	9.37e-09	1.51e-07	Down	0.627773	0.00192272	0.0172777	Up	1.16622	1.38e-08	7.61e-07	Up
Cul3	protein-coding	-1.78468	4.9e-12	1.28e-10	Down	0.614793	0.014029	0.0806255		1.59396	5.39e-10	4.36e-08	Up
Cul4a	protein-coding	-0.706997	0.00284202	0.0130594	Down	-0.211318	0.368632	0.649607		0.446067	0.0587629	0.207994
Cul5	protein-coding	-1.38176	3.02e-07	3.64e-06	Down	0.2111	0.421464	0.691668		0.853208	0.00139388	0.0126969	Up
Cul7	protein-coding	-0.629503	0.237958	0.405479		-2.45198	1.25e-05	0.000263702	Down	0.0231134	0.965304	1
Cul9	protein-coding	-1.22791	2.59e-05	0.000208158	Down	-1.86341	3.36e-10	2.43e-08	Down	0.607063	0.0355985	0.149495
Cuta	protein-coding	1.60223	9.82e-15	3.78e-13	Up	0.520808	0.0103023	0.0639271		-1.00899	6.76e-07	2.16e-05	Down
Cutc	protein-coding	1.29877	0.000127927	0.000867652	Up	0.585546	0.0807761	0.270855		-1.13636	0.000696998	0.00732377	Down
Cux1	protein-coding	-0.715157	0.00153151	0.00765088	Down	-1.12541	7.27e-07	2.34e-05	Down	0.789865	0.00046805	0.00537685	Up
Cwc15	protein-coding	0.928516	0.000100204	0.000699159	Up	0.885949	0.000199367	0.00271452	Up	-0.2304	0.328538	0.560429
Cwc22	protein-coding	-1.88039	1.11e-08	1.76e-07	Down	-0.0608773	0.846119	1		1.88006	1.04e-08	6.01e-07	Up
Cwc27	protein-coding	0.196141	0.472569	0.648188		0.8463	0.00188543	0.0169944	Up	0.229737	0.395964	0.608682
Cx3cr1	protein-coding	-1.49084	2.69e-11	6.38e-10	Down	-0.633166	0.00399008	0.0311949	Down	0.742027	0.000754989	0.00781582	Up
Cxcl10	protein-coding	5.07395	4.15e-05	0.000317029	Up	1.50475	0.158018	0.397056		-2.47039	0.0245314	0.115004
Cxcl11	protein-coding	5.88382	0.0136151	0.0482427	Up	2.64476	0.203947	0.466088		-2.03903	0.303653	0.532193
Cxcl13	protein-coding	6.01446	8.13e-06	7.37e-05	Up	1.41398	0.206235	0.469156		-3.08573	0.00831074	0.0517091
Cxcl14	protein-coding	3.94588	3.32e-05	0.000260466	Up	1.72616	0.0516173	0.203612		-0.259202	0.753666	0.909655
Cxcl16	protein-coding	1.9397	1.47e-10	3.12e-09	Up	0.328582	0.261765	0.522317		-0.769167	0.00883986	0.0543133
Cxcr4	protein-coding	8.07985	3.52e-09	6.08e-08	Up	0.790082	0.548033	0.80776		-2.00832	0.0382027	0.157301
Cxxc5	protein-coding	-0.66891	0.000147525	0.000985027	Down	-0.101542	0.562458	0.819595		0.051974	0.767096	0.918755
Cyb561d1	protein-coding	-0.98439	0.001252	0.00644331	Down	-1.1637	0.000139324	0.00201581	Down	0.308259	0.308374	0.53759
Cyb561d2	protein-coding	1.36981	4.07e-12	1.08e-10	Up	0.583161	0.00276828	0.0233028		-0.997528	3.14e-07	1.11e-05	Down
Cyb5a	protein-coding	1.21022	1.3e-06	1.39e-05	Up	0.905058	0.000270053	0.00348451	Up	-0.640784	0.00950727	0.0574053
Cyb5r1	protein-coding	1.19562	3.36e-10	6.78e-09	Up	-0.231448	0.219196	0.479158		-0.300525	0.10812	0.300924
Cyba	protein-coding	2.56742	7.62e-29	1.99e-26	Up	0.997899	5.52e-06	0.00013273	Up	-1.61793	3.8e-13	7.69e-11	Down
Cybb	protein-coding	4.99816	1.66e-47	1.14e-43	Up	1.50427	8.99e-07	2.78e-05	Up	-0.226488	0.429896	0.640668
Cyc1	protein-coding	1.05356	2.88e-08	4.2e-07	Up	0.141288	0.45227	0.723009		-0.6633	0.000427533	0.00501755	Down
Cycs	protein-coding	1.83354	4.23e-09	7.16e-08	Up	1.07486	0.000455427	0.00533991	Up	-1.21473	6.6e-05	0.00104435	Down
Cyfip1	protein-coding	-0.842592	0.000251403	0.00158222	Down	-0.422022	0.0652735	0.237326		0.523349	0.0223961	0.107836
Cyp20a1	protein-coding	0.758519	0.000247972	0.0015641	Up	0.138118	0.502275	0.767795		-0.710966	0.000567496	0.00622135	Down
Cyp27a1	protein-coding	-0.553251	0.0331758	0.098971		-0.513284	0.0474697	0.193021		0.718281	0.00569547	0.0386797	Up
Cyp2r1	protein-coding	0.789079	0.0174401	0.0590261		1.24502	0.000187468	0.00258373	Up	-0.646249	0.0499001	0.18704
Cyp46a1	protein-coding	-2.60356	0.0088388	0.0338021	Down	-1.20164	0.201443	0.46267		1.96842	0.0431233	0.170772
Cyp4f18	protein-coding	7.01488	4.34e-24	5.64e-22	Up	2.17965	0.000193951	0.0026559	Up	-2.26837	3.21e-05	0.000573499	Down
Cyria	protein-coding	-2.09735	9.36e-10	1.76e-08	Down	-0.279687	0.392475	0.673654		1.51431	6.96e-06	0.000158421	Up
Cyrib	protein-coding	-0.66945	0.000820333	0.00447636	Down	0.433042	0.0299183	0.140098		0.504611	0.0114978	0.0663746
Cysltr1	protein-coding	-1.37204	1.41e-07	1.83e-06	Down	0.839235	0.00109909	0.0110617	Up	1.13714	1.15e-05	0.000239144	Up
Cystm1	protein-coding	3.6251	0.00285194	0.0130991	Up	2.0159	0.0860965	0.280136		-1.53526	0.150216	0.361663
CYTB	protein-coding	1.04961	0.000203356	0.00131856	Up	0.523566	0.0617633	0.229315		-0.412985	0.140178	0.348873
Cyth1	protein-coding	-0.618485	0.0246542	0.077849		-0.829196	0.0026365	0.0223871	Down	0.390872	0.154452	0.366543
Cyth4	protein-coding	-1.28317	1.83e-13	5.96e-12	Down	0.0758824	0.658174	0.894842		1.20211	4.87e-12	7.34e-10	Up
Cytip	protein-coding	2.40987	2.19e-05	0.00017911	Up	-1.04798	0.0589619	0.22313		-0.505581	0.345124	0.579995
D030028A08Rik	ncRNA	-1.30855	2.5e-05	0.000201407	Down	-0.454022	0.135755	0.361454		0.822934	0.00744409	0.0475309	Up
D030056L22Rik	protein-coding	1.40878	5.4e-06	5.1e-05	Up	1.03131	0.000780951	0.00840072	Up	-1.14522	0.000184788	0.00247568	Down
D17H6S56E-5	protein-coding	-0.204757	0.340137	0.508088		-0.0699847	0.744148	0.956437		0.669443	0.00188007	0.0161691	Up
D3Ertd751e	protein-coding	-1.63888	0.000486305	0.00284234	Down	0.578896	0.199954	0.460936		1.40941	0.00251218	0.0204301	Up
D5Ertd579e	protein-coding	-1.12754	0.0010998	0.00576061	Down	-1.43003	3.76e-05	0.000669369	Down	0.525075	0.125088	0.32714
D5Ertd605e	ncRNA	1.09368	0.0115213	0.0421392	Up	0.765555	0.0748827	0.259543		-1.17279	0.00649382	0.0427234	Down
D6Wsu163e	protein-coding	-0.924948	4.13e-05	0.000315516	Down	0.367407	0.099128	0.303039		0.694497	0.00198539	0.0168918	Up
D730003I15Rik	ncRNA	1.43989	0.000236601	0.00149971	Up	0.419693	0.277261	0.541401		-1.09803	0.00433792	0.031456	Down
D730005E14Rik	ncRNA	1.93567	2.3e-13	7.35e-12	Up	-0.270501	0.29396	0.559538		-1.57864	1.21e-09	8.81e-08	Down
D8Ertd738e	protein-coding	1.36343	3.59e-08	5.14e-07	Up	0.53952	0.0270259	0.130608		-0.562284	0.0206476	0.102183
Dad1	protein-coding	1.75075	7.07e-20	5.25e-18	Up	0.511556	0.00624823	0.0436108		-1.10819	3.99e-09	2.56e-07	Down
Dag1	protein-coding	-0.791735	0.000122492	0.000836563	Down	-1.84	3.21e-18	1.14e-15	Down	-0.188527	0.35807	0.592911
Dagla	protein-coding	-1.45789	1.42e-06	1.5e-05	Down	-2.02047	4.47e-11	3.96e-09	Down	0.190634	0.521717	0.725243
Dalrd3	protein-coding	1.36016	4.2e-07	4.92e-06	Up	0.241232	0.362583	0.643622		-0.740001	0.00507353	0.0353639	Down
Dapk1	protein-coding	-0.864072	0.0997976	0.225225		-2.88257	2.79e-07	1.01e-05	Down	0.789212	0.13185	0.337343
Dapp1	protein-coding	-1.65156	1.11e-12	3.18e-11	Down	0.366699	0.104607	0.313518		1.18275	2.49e-07	9.29e-06	Up
Dars	protein-coding	0.351018	0.0366471	0.10687		0.662403	8.16e-05	0.00130093	Up	-0.0206401	0.90184	0.999557
Dazap2	protein-coding	0.948602	2.37e-09	4.21e-08	Up	0.753835	1.93e-06	5.34e-05	Up	-0.603576	0.000132906	0.00187945	Down
Dbi	protein-coding	2.94048	3.22e-24	4.26e-22	Up	1.09701	6.23e-05	0.00103012	Up	-1.69066	7.76e-10	6.04e-08	Down
Dbndd2	protein-coding	1.15737	0.000907052	0.00487987	Up	0.65215	0.0592607	0.223645		-0.630794	0.0665628	0.22473
Dbp	protein-coding	-1.12664	0.00135205	0.00688609	Down	0.907819	0.00807316	0.0529957		0.707528	0.0425695	0.169356
Dbt	protein-coding	-0.993214	0.000354367	0.00214786	Down	0.57829	0.0333683	0.150977		0.670994	0.0151579	0.0813999
Dcaf13	protein-coding	0.395351	0.0597318	0.155439		0.754481	0.000330528	0.00411049	Up	-0.0847588	0.684956	0.859037
Dcaf17	protein-coding	-0.86718	6.83e-05	0.000496	Down	0.426544	0.0472656	0.192458		0.69935	0.00126339	0.0117152	Up
Dcaf5	protein-coding	-1.31927	3.12e-06	3.09e-05	Down	-0.962415	0.000580798	0.00653382	Down	0.678809	0.0152252	0.0816762
Dcaf7	protein-coding	-0.0635113	0.755105	0.908267		-1.46763	1.69e-12	2.25e-10	Down	-0.554808	0.00658741	0.0432014
Dcaf8	protein-coding	-0.619784	0.0011453	0.0059762	Down	-0.458083	0.0158869	0.0883395		0.380722	0.0451178	0.176335
Dck	protein-coding	1.77047	1.3e-08	2.04e-07	Up	0.461506	0.12871	0.3521		-1.28688	2.64e-05	0.000486069	Down
Dclre1a	protein-coding	-1.46015	0.00131076	0.00670058	Down	-0.265921	0.546398	0.806214		1.31765	0.00355927	0.0269981	Up
Dclre1c	protein-coding	-1.175	0.0246705	0.0778886		0.617135	0.231947	0.490395		1.44623	0.0059566	0.0399274	Up
Dcp1a	protein-coding	-1.46732	7.51e-08	1.02e-06	Down	-1.00965	0.000167836	0.00235724	Down	0.67149	0.0125361	0.0707648
Dcstamp	protein-coding	12.5755	2e-16	9.77e-15	Up	1.59136	0.353882	0.632969		-1.2524	0.123181	0.324086
Dctn1	protein-coding	-0.323721	0.0692163	0.17352		-1.78832	2.06e-22	1.41e-19	Down	0.453548	0.0108344	0.0635407
Dctn2	protein-coding	-0.654499	0.0157018	0.0542372		-0.400597	0.137687	0.364713		1.09124	6.27e-05	0.00100727	Up
Dctn3	protein-coding	1.86752	4.41e-10	8.74e-09	Up	0.823911	0.00480616	0.0359278	Up	-0.837082	0.00399001	0.029425	Down
Dctn5	protein-coding	-0.0183298	0.912694	1		0.65774	8.45e-05	0.00133915	Up	0.338584	0.04252	0.169194
Dctn6	protein-coding	1.06224	1.29e-05	0.000112191	Up	0.912004	0.000167602	0.00235556	Up	-0.308331	0.19694	0.417902
Dctpp1	protein-coding	1.63218	5.49e-07	6.3e-06	Up	0.545855	0.0876066	0.282775		-1.11855	0.000476092	0.00543894	Down
Dcun1d1	protein-coding	-0.119195	0.644213	0.811955		0.809686	0.00168416	0.015561	Up	-0.288009	0.264038	0.490071
Dcun1d4	protein-coding	-1.16851	0.000132036	0.000892584	Down	-0.177414	0.55445	0.813078		0.506348	0.09431	0.277449
Dcun1d5	protein-coding	0.745959	0.00217615	0.0103907	Up	1.07662	1.05e-05	0.000228227	Up	-0.144228	0.550063	0.749746
Dcxr	protein-coding	1.38888	3.97e-10	7.91e-09	Up	0.3527	0.106771	0.316281		-0.923252	2.44e-05	0.000455156	Down
Ddb1	protein-coding	-0.682047	0.00323657	0.0145579	Down	-0.991366	2.04e-05	0.000402596	Down	0.362224	0.116623	0.314366
Ddost	protein-coding	0.787894	2.61e-06	2.62e-05	Up	0.0180023	0.913974	1		-0.578618	0.000535878	0.00598281
Ddt	protein-coding	2.70302	5.88e-11	1.32e-09	Up	0.219873	0.576632	0.831071		-1.74599	9.84e-06	0.000211295	Down
Ddx1	protein-coding	-0.604236	0.0126967	0.0455818	Down	0.440678	0.0679087	0.244093		0.836511	0.000574416	0.00628053	Up
Ddx39a	protein-coding	1.01041	2.84e-05	0.000226689	Up	0.400991	0.0939912	0.29424		-0.297336	0.212104	0.437788
Ddx39b	protein-coding	0.811909	1e-06	1.09e-05	Up	0.0549067	0.739277	0.95391		-0.549524	0.000871442	0.00871974
Ddx3x	protein-coding	-1.03618	2.07e-06	2.14e-05	Down	-0.0619547	0.773899	0.974434		1.16419	1.03e-07	4.3e-06	Up
Ddx42	protein-coding	-0.714083	0.00289517	0.0132593	Down	-0.398712	0.0943894	0.295003		0.544632	0.0227046	0.108645
Ddx5	protein-coding	-0.49663	0.00618658	0.0250561		1.08793	2.62e-09	1.53e-07	Up	0.936121	2.84e-07	1.03e-05	Up
Ddx51	protein-coding	-0.999128	0.00672848	0.0268774	Down	-0.862959	0.0185823	0.0995041		1.16207	0.00164936	0.0145925	Up
Ddx52	protein-coding	-1.05562	0.000750398	0.00414961	Down	0.537177	0.0822875	0.273979		1.2469	7.15e-05	0.00111244	Up
Ddx54	protein-coding	-0.213459	0.296591	0.475062		-0.656863	0.00136366	0.0131595	Down	0.245878	0.228742	0.460499
Ddx58	protein-coding	0.288776	0.354964	0.523789		-0.940557	0.00281309	0.0235965	Down	-0.408685	0.190513	0.41026
Ddx6	protein-coding	-1.52276	1.37e-13	4.57e-12	Down	0.109283	0.583595	0.836721		1.10578	5.75e-08	2.58e-06	Up
Ddx60	protein-coding	1.96479	0.000829142	0.00451607	Up	0.139434	0.806414	0.995211		-0.737142	0.194655	0.414717
Decr1	protein-coding	0.680127	0.0102363	0.0382047	Up	0.515184	0.0509279	0.201964		-0.469082	0.0746968	0.241219
Decr2	protein-coding	1.2291	2.18e-06	2.23e-05	Up	0.2906	0.257007	0.516705		-0.93237	0.000282834	0.00356036	Down
Def6	protein-coding	-0.39106	0.10121	0.227436		-0.68162	0.00432403	0.0331033	Down	0.650064	0.00644538	0.0424453	Up
Degs1	protein-coding	1.26445	5.97e-13	1.79e-11	Up	0.688864	7.34e-05	0.00118748	Up	-0.711541	4.06e-05	0.000693581	Down
Degs2	protein-coding	-3.35466	0.000471334	0.00276266	Down	-0.520475	0.542301	0.803838		3.02822	0.00139728	0.0127166
Dek	protein-coding	-0.653815	0.00772977	0.0301876	Down	1.31939	8.2e-08	3.4e-06	Up	1.4986	1.56e-09	1.1e-07	Up
Dele1	protein-coding	-0.983386	0.001618	0.00801116	Down	-0.00387863	0.989865	1		0.630478	0.0418866	0.167772
Denn2b	protein-coding	0.184882	0.388004	0.559029		-1.14734	1.26e-07	4.97e-06	Down	-0.266161	0.213418	0.439576
Dennd10	protein-coding	-0.404848	0.0686192	0.1724		0.921287	3.57e-05	0.000640743	Up	0.355612	0.109086	0.302753
Dennd1a	protein-coding	-0.743268	0.0212381	0.0689295		-1.9952	2.08e-09	1.26e-07	Down	0.283432	0.377296	0.594498
Dennd1b	protein-coding	-0.899845	0.00682547	0.0271964	Down	-0.294903	0.369743	0.650622		0.0211121	0.949054	1
Dennd1c	protein-coding	-0.683756	0.00820419	0.0317339	Down	-0.183451	0.474849	0.743689		0.560336	0.0298426	0.131957
Dennd2a	protein-coding	-0.692388	0.0786536	0.191028		-1.32142	0.000887803	0.0093312	Down	0.103161	0.792399	0.936142
Dennd2c	protein-coding	-1.86239	9.26e-06	8.3e-05	Down	-0.408196	0.315029	0.58608		1.23031	0.00288484	0.0229867	Up
Dennd4a	protein-coding	-1.50871	1.06e-07	1.41e-06	Down	-0.942195	0.00075001	0.0080932	Down	0.928708	0.000917465	0.00906134	Up
Dennd4b	protein-coding	-0.569578	0.0397133	0.113643		-2.75861	9.67e-21	5.39e-18	Down	-0.0348407	0.899563	0.998105
Dennd4c	protein-coding	-2.10699	8e-06	7.26e-05	Down	-0.593291	0.188127	0.443644		1.39081	0.00264092	0.0213091	Up
Dennd5a	protein-coding	-1.02369	0.00107711	0.00565754	Down	-0.789915	0.0111895	0.068154		0.617106	0.0472623	0.181552
Denr	protein-coding	0.55583	0.0144002	0.0505711		1.12344	8.96e-07	2.78e-05	Up	0.172231	0.445507	0.655782
Depdc5	protein-coding	-1.0926	2.21e-05	0.000180535	Down	-0.96653	0.000156173	0.00222322	Down	0.651163	0.0108399	0.0635453
Depdc7	protein-coding	-0.722993	0.0186057	0.0621455		0.591677	0.0522047	0.205128		0.834521	0.00656981	0.0431134	Up
Deptor	protein-coding	-1.59745	0.000556741	0.00319607	Down	-0.488426	0.277147	0.541378		1.04445	0.0222595	0.10741
Dera	protein-coding	0.591839	0.027297	0.0843607		0.746595	0.0052373	0.0381823	Up	-0.125656	0.635495	0.821885
Derl1	protein-coding	0.784486	2.43e-05	0.000196284	Up	-0.240191	0.193805	0.452545		-0.986129	1.23e-07	5.03e-06	Down
Derl2	protein-coding	1.02942	1.57e-08	2.42e-07	Up	1.03682	1.21e-08	6.05e-07	Up	-1.00883	2.82e-08	1.4e-06	Down
Det1	protein-coding	0.397047	0.160083	0.309863		-0.236251	0.402446	0.677904		-0.758232	0.00742946	0.0474712	Down
Dgat2	protein-coding	3.11728	0.00148505	0.00744581	Up	0.411576	0.654421	0.892636		-1.10048	0.223946	0.453875
Dgcr2	protein-coding	-0.292612	0.117903	0.252054		-1.30444	6.74e-12	7.6e-10	Down	-0.242655	0.194555	0.41459
Dgcr6	protein-coding	1.2739	3.39e-05	0.000265274	Up	0.277991	0.359609	0.639884		-0.577029	0.0556101	0.201183
Dgkd	protein-coding	-0.436155	0.0298327	0.0906091		-1.69968	1.58e-16	4.35e-14	Down	0.380102	0.0579991	0.206495
Dgkq	protein-coding	-1.39712	0.0124025	0.0447515	Down	-0.890124	0.106002	0.315818		1.46097	0.00896707	0.0548661
Dgkz	protein-coding	0.580849	0.00529344	0.0220146		-0.758725	0.000280912	0.00359762	Down	0.0812542	0.695221	0.866309
Dglucy	protein-coding	-0.669006	0.000244672	0.0015447	Down	-0.130578	0.470811	0.74004		0.372475	0.0403939	0.163831
Dguok	protein-coding	1.41922	1.18e-12	3.38e-11	Up	0.337089	0.0861467	0.280158		-1.12082	1.42e-08	7.81e-07	Down
Dhcr7	protein-coding	1.29538	1.05e-07	1.4e-06	Up	-0.0985224	0.681687	0.911577		-0.882606	0.00024849	0.00320228	Down
Dhps	protein-coding	1.49013	4.21e-07	4.93e-06	Up	0.0490074	0.865489	1		-0.943831	0.00111945	0.0105899	Down
Dhrs1	protein-coding	1.00139	0.00108874	0.00570993	Up	0.0616949	0.83905	1		-0.413181	0.173218	0.388254
Dhrs11	protein-coding	1.14805	0.000632384	0.00355805	Up	0.441057	0.184928	0.43906		-0.497376	0.131645	0.336986
Dhrs13	protein-coding	-7.23671	5.66e-06	5.32e-05		0.910009	0.313219	0.583769		9.0941	6.38e-09	3.9e-07	Up
Dhrs4	protein-coding	1.49923	4.91e-07	5.7e-06	Up	0.813633	0.00567034	0.0405385	Up	-0.58115	0.045066	0.176222
Dhrs7	protein-coding	1.24019	5.42e-13	1.64e-11	Up	0.566218	0.000865112	0.00913927		-0.885404	1.97e-07	7.62e-06	Down
Dhrs7b	protein-coding	0.914361	0.000205963	0.00133211	Up	-0.100685	0.680456	0.910865		-0.939458	0.000135961	0.00191347	Down
Dhx16	protein-coding	-0.71623	0.0086284	0.0331325	Down	-1.12473	4.1e-05	0.000722391	Down	0.784702	0.00398647	0.0294166	Up
Dhx30	protein-coding	-0.621902	0.00485919	0.0204978	Down	-0.776338	0.000443357	0.00523602	Down	0.440631	0.045459	0.177031
Dhx33	protein-coding	-1.20995	1.72e-07	2.19e-06	Down	-0.962647	2.65e-05	0.000502874	Down	0.449999	0.0494343	0.186084
Dhx34	protein-coding	-0.25658	0.279074	0.458064		-0.867859	0.000273782	0.00352602	Down	0.18392	0.43711	0.647902
Dhx36	protein-coding	-1.15006	2.47e-07	3.04e-06	Down	0.0206108	0.924848	1		0.861337	0.000100861	0.00150042	Up
Dhx37	protein-coding	-0.374914	0.350693	0.519046		-1.56581	0.000137853	0.00199591	Down	0.321089	0.423288	0.634384
Dhx38	protein-coding	-0.813011	0.0195032	0.0643848		-1.17837	0.000764724	0.00823905	Down	0.865276	0.0129127	0.072519
Dhx40	protein-coding	-0.855632	0.0112646	0.0414132	Down	0.577	0.0839678	0.277587		0.937466	0.00545068	0.0374238	Up
Dhx57	protein-coding	-0.795043	0.0862419	0.203843		-1.33341	0.00439117	0.0334313	Down	0.0914819	0.842588	0.96719
Dhx58	protein-coding	1.67644	2.75e-08	4.02e-07	Up	-0.217578	0.46057	0.731072		-0.361789	0.217198	0.444303
Dhx8	protein-coding	-1.06417	2.62e-05	0.000210552	Down	-0.795248	0.00155288	0.0145565	Down	0.767126	0.00230658	0.0191122	Up
Dhx9	protein-coding	0.975524	0.00138569	0.0070331	Up	0.906876	0.00285974	0.0238972	Up	-0.523092	0.0825978	0.256728
Diablo	protein-coding	0.846804	0.000139284	0.000936059	Up	0.409435	0.0639799	0.234864		-0.494425	0.0251089	0.116783
Diaph2	protein-coding	-1.33075	6.48e-06	6.01e-05	Down	0.218703	0.449619	0.720621		1.00934	0.000569659	0.00623699	Up
Dicer1	protein-coding	-1.317	0.00473577	0.0200609	Down	-0.671716	0.142521	0.372827		0.914687	0.047855	0.182774
Dido1	protein-coding	-0.665916	0.00467438	0.0198603	Down	-1.06044	7.39e-06	0.000169035	Down	-0.105536	0.652704	0.834982
Dip2a	protein-coding	-1.59978	0.0410682	0.116566		-2.94407	0.000343604	0.00423744	Down	1.0513	0.173752	0.389024
Dip2b	protein-coding	-1.53698	6.25e-11	1.39e-09	Down	-1.2493	8.29e-08	3.43e-06	Down	0.241719	0.293844	0.521262
Dipk1a	protein-coding	-0.788493	0.00343993	0.0153421	Down	1.1823	1.13e-05	0.000243731	Up	0.792286	0.00322665	0.0250084	Up
Dis3l	protein-coding	-1.1513	3.4e-06	3.34e-05	Down	-0.459185	0.05925	0.223645		0.932537	0.000155061	0.00214243	Up
Dis3l2	protein-coding	-0.54347	0.0226345	0.0726726		-0.923418	0.000113821	0.00171288	Down	0.309119	0.193453	0.413566
Disc1	protein-coding	-0.703164	0.0034167	0.0152583	Down	-0.704835	0.00326578	0.0266323	Down	-0.128057	0.592476	0.785098
Disp1	protein-coding	-0.579126	0.249179	0.42009		-1.79147	0.000519697	0.00595121	Down	0.00539222	0.99141	1
Dkc1	protein-coding	-0.777519	0.0521156	0.140464		0.45366	0.253322	0.511722		1.50227	0.000211187	0.00277883	Up
Dkk2	protein-coding	7.15606	7.72e-11	1.69e-09	Up	-3.55835	0.0219265	0.111961		1.42674	0.0678387	0.227548
Dlat	protein-coding	-0.613625	0.0031728	0.0143116	Down	0.201511	0.327072	0.600691		0.430601	0.0376305	0.15559
Dld	protein-coding	-0.453006	0.0213086	0.0691256		0.960569	1.07e-06	3.23e-05	Up	0.651326	0.000925351	0.0091174	Up
Dlg1	protein-coding	-1.16753	0.000795573	0.00436317	Down	-0.508338	0.136544	0.362924		0.900413	0.00923322	0.0560954
Dlg3	protein-coding	-1.13586	0.00589774	0.024105	Down	-0.67072	0.0997071	0.303998		0.949878	0.0207093	0.102365
Dmac1	protein-coding	1.97836	2.05e-08	3.07e-07	Up	1.5766	6.11e-06	0.000144988	Up	-1.0549	0.00193632	0.0165563	Down
Dmac2l	protein-coding	0.0144693	0.968425	1		1.36979	0.000209453	0.00282816	Up	-0.0767358	0.833273	0.962336
Dmtf1	protein-coding	-0.89537	0.00031813	0.00194941	Down	0.448802	0.0681189	0.244759		0.927997	0.000188008	0.00251392	Up
Dmtn	protein-coding	-1.04721	0.00672597	0.0268774	Down	-0.329658	0.385879	0.666981		0.397748	0.299361	0.526999
Dmxl1	protein-coding	-0.991006	0.00272958	0.0126073	Down	-0.0364255	0.91077	1		0.558872	0.0888296	0.267859
Dnaaf3	protein-coding	1.7086	0.00242084	0.0114008	Up	0.48033	0.383548	0.665244		-0.988498	0.0724956	0.236778
Dnaaf5	protein-coding	-0.616176	0.0181394	0.0609532		-1.22823	3.05e-06	7.88e-05	Down	0.270489	0.297694	0.525587
Dnajb12	protein-coding	-0.913498	0.00743599	0.0292283	Down	-0.213496	0.526719	0.788934		0.903267	0.00802955	0.0503237
Dnajb4	protein-coding	-0.368665	0.256569	0.42932		1.12073	0.000600646	0.00673141	Up	0.24776	0.444712	0.654958
Dnajb6	protein-coding	0.493223	0.061875	0.159715		0.902443	0.000627877	0.00699102	Up	0.0772081	0.767545	0.918873
Dnajb9	protein-coding	0.466256	0.0805305	0.194102		2.06032	7.85e-14	1.29e-11	Up	-0.511804	0.0547379	0.19911
Dnajc1	protein-coding	-1.21559	2.5e-07	3.07e-06	Down	-0.0292207	0.899179	1		1.28254	5.19e-08	2.38e-06	Up
Dnajc15	protein-coding	2.26659	3.65e-11	8.5e-10	Up	1.00171	0.00249933	0.0213613	Up	-1.64477	8.47e-07	2.63e-05	Down
Dnajc18	protein-coding	-0.762868	0.00399485	0.0173515	Down	0.0995219	0.704601	0.929818		0.154152	0.558682	0.757391
Dnajc19	protein-coding	1.55491	5.1e-08	7.15e-07	Up	0.903341	0.00133098	0.0128984	Up	-1.14625	4.56e-05	0.000766639	Down
Dnajc19-ps	pseudo	3.5355	0.00302605	0.0137762	Up	1.94986	0.0917326	0.28988		-2.02654	0.0577791	0.206067
Dnajc2	protein-coding	-0.479618	0.126693	0.263876		0.582636	0.0614444	0.228528		1.10799	0.000436483	0.00511096	Up
Dnajc28	protein-coding	-1.10873	0.00045384	0.00267303	Down	-0.271835	0.381158	0.662906		0.565495	0.0713099	0.234614
Dnajc3	protein-coding	-0.939957	8.83e-07	9.74e-06	Down	-0.495185	0.00899427	0.0576304		0.761218	6.46e-05	0.00102659	Up
Dnajc30	protein-coding	0.716785	0.00160522	0.00796318	Up	0.203296	0.368375	0.649496		-0.719675	0.00147534	0.0133388	Down
Dnajc5	protein-coding	-0.903577	1.23e-05	0.000107044	Down	-0.825521	6.16e-05	0.0010201	Down	0.515231	0.0121721	0.0691071
Dnajc7	protein-coding	-0.628212	0.0442752	0.123611		0.362832	0.243419	0.503493		0.960788	0.00219208	0.0182883	Up
Dnajc8	protein-coding	0.339654	0.109515	0.240093		1.10979	2.06e-07	7.77e-06	Up	0.289464	0.17068	0.384523
Dnase1l1	protein-coding	1.52542	0.00196166	0.00949845	Up	0.382436	0.429953	0.700253		-0.0793862	0.867828	0.979814
Dnase2a	protein-coding	-0.0627433	0.681737	0.845796		-0.703706	4.67e-06	0.000113848	Down	0.285563	0.0617791	0.214887
Dnm1l	protein-coding	-1.51883	1.81e-07	2.28e-06	Down	0.926173	0.00112735	0.01128	Up	1.57335	6.42e-08	2.84e-06	Up
Dnm2	protein-coding	-0.945602	1e-06	1.09e-05	Down	-0.852486	9.94e-06	0.000218638	Down	0.596411	0.00192709	0.016491	Up
Dnmbp	protein-coding	-1.15656	0.00018305	0.00120009	Down	-1.24897	5.25e-05	0.000889078	Down	0.461621	0.131445	0.336724
Dnmt1	protein-coding	-0.836079	0.000734337	0.00406625	Down	-1.56961	4.31e-10	3.03e-08	Down	0.353803	0.150692	0.362027
Dnmt3a	protein-coding	-0.523883	0.0180493	0.060735		-1.11293	6.33e-07	2.07e-05	Down	0.153448	0.487284	0.694936
Dnph1	protein-coding	2.44571	0.000191086	0.00124802	Up	-0.0426685	0.946443	1		-1.20855	0.0517403	0.191619
Dnttip2	protein-coding	-1.21458	1.36e-07	1.76e-06	Down	0.711941	0.00168944	0.0156028	Up	1.54195	2.9e-11	3.43e-09	Up
Dock1	protein-coding	-1.45473	0.00663997	0.026596	Down	-1.67933	0.00182716	0.0166158	Down	0.719477	0.173071	0.388145
Dock10	protein-coding	-1.92252	1.01e-11	2.51e-10	Down	-0.707835	0.00979407	0.0613825		1.19448	1.6e-05	0.000319451	Up
Dock11	protein-coding	-2.1587	7.41e-10	1.42e-08	Down	-1.19289	0.000441191	0.00521642	Down	1.68001	1.14e-06	3.4e-05	Up
Dock2	protein-coding	-0.972179	0.000125018	0.000851837	Down	-1.26677	6.74e-07	2.18e-05	Down	0.42521	0.0909591	0.271666
Dock4	protein-coding	-1.914	5.15e-10	1.01e-08	Down	-1.28205	2.21e-05	0.000429458	Down	0.622135	0.0374998	0.155186
Dock7	protein-coding	-0.906444	0.000783707	0.00430841	Down	-0.412408	0.121879	0.342676		0.510089	0.0572559	0.204732
Dock8	protein-coding	-1.22056	3.8e-14	1.34e-12	Down	-0.890584	2.61e-08	1.21e-06	Down	0.539414	0.000718681	0.00751809
Dock9	protein-coding	-1.23822	0.000191757	0.00125076	Down	-1.40239	2.45e-05	0.000469615	Down	0.315464	0.336187	0.569616
Dohh	protein-coding	1.0717	2.42e-09	4.3e-08	Up	0.00878182	0.960638	1		-0.851131	1.79e-06	4.98e-05	Down
Dok2	protein-coding	2.05398	0.00539156	0.0223326	Up	0.617261	0.390717	0.671589		-0.887304	0.208873	0.433507
Dok3	protein-coding	-1.58087	6.29e-11	1.4e-09	Down	0.166689	0.47742	0.746165		0.98151	3.9e-05	0.000670035	Up
Dok4	protein-coding	0.434248	0.721299	0.879074		-4.02212	0.00368947	0.0294149	Down	0.0868631	0.94289	1
Dop1a	protein-coding	-2.16009	0.000454794	0.00267712	Down	-1.01649	0.0866157	0.280881		1.43326	0.0174744	0.0903135
Dpagt1	protein-coding	0.940289	6.32e-08	8.71e-07	Up	0.0402755	0.8153	1		-0.995946	9.89e-09	5.8e-07	Down
Dpcd	protein-coding	1.30374	5.03e-06	4.78e-05	Up	0.422961	0.133689	0.36004		-0.73542	0.0088758	0.054453
Dph3	protein-coding	1.51893	6.37e-11	1.41e-09	Up	0.483986	0.0344676	0.154409		-1.34185	5.11e-09	3.23e-07	Down
Dpm2	protein-coding	1.01172	0.000899959	0.0048493	Up	0.456288	0.131242	0.356		-0.445706	0.139267	0.347311
Dpm3	protein-coding	3.17734	3.41e-19	2.31e-17	Up	1.28122	0.000136221	0.00197784	Up	-1.98261	3.09e-09	2.05e-07	Down
Dpp7	protein-coding	1.96368	4.36e-16	2.03e-14	Up	-0.468596	0.0454762	0.187353		-0.514274	0.0274815	0.124314
Dpp8	protein-coding	-0.785349	0.0127377	0.0457049	Down	-0.986834	0.00177927	0.0162649	Down	0.685722	0.0292522	0.130126
Dpp9	protein-coding	-1.15086	4.37e-06	4.2e-05	Down	-1.10735	8.94e-06	0.000199564	Down	1.12293	7.07e-06	0.000160111	Up
Dpy19l1	protein-coding	-0.455566	0.00697937	0.0277187		-0.690379	4.42e-05	0.000767043	Down	-0.0228503	0.892102	0.99397
Dpy19l3	protein-coding	-1.76798	8.02e-05	0.000572297	Down	-1.83771	4.06e-05	0.000716809	Down	0.156673	0.720213	0.884806
Dpy30	protein-coding	2.36458	1.63e-13	5.39e-12	Up	1.1696	0.000163531	0.0023062	Up	-1.68413	6.36e-08	2.82e-06	Down
Dr1	protein-coding	0.674499	0.00265499	0.0123324	Up	0.669951	0.00277368	0.0233316	Up	-0.788088	0.000437837	0.005121	Down
Dram1	protein-coding	4.05875	8.78e-05	0.000619098	Up	-6.23342	2.2e-05	0.000429084		-1.47041	0.106591	0.298207
Dram2	protein-coding	0.747052	0.00083185	0.00452962	Up	1.07436	1.73e-06	4.89e-05	Up	-0.488879	0.028092	0.126485
Drap1	protein-coding	1.743	3.16e-10	6.42e-09	Up	1.27918	2.96e-06	7.69e-05	Up	-0.877502	0.00112204	0.0105998	Down
Drg1	protein-coding	0.704332	0.000305913	0.00188575	Up	0.833722	1.96e-05	0.000388864	Up	-0.550738	0.00461725	0.0329288
Dscc1	protein-coding	1.82688	0.0231761	0.0740543		2.67154	0.00106231	0.0107568	Up	-0.865896	0.256762	0.485389
Dse	protein-coding	-1.14686	4.85e-05	0.000364891	Down	-0.233455	0.400186	0.677904		0.597268	0.0327673	0.141198
Dst	protein-coding	-1.11383	7.41e-07	8.32e-06	Down	-0.793424	0.000371755	0.00452777	Down	0.51635	0.02057	0.101946
Dstn	protein-coding	0.892817	8.45e-08	1.14e-06	Up	0.578397	0.000485379	0.00561972		-0.328862	0.0461645	0.178934
Dstyk	protein-coding	-1.00096	0.0482561	0.132326		-2.57602	1.29e-06	3.76e-05	Down	0.0507732	0.919445	1
Dtd2	protein-coding	1.0136	0.000367805	0.00221758	Up	0.300516	0.286931	0.550847		-0.549631	0.0498327	0.186881
Dtnb	protein-coding	-1.23393	0.00686338	0.0273264	Down	-1.23122	0.00668745	0.0459612	Down	1.14239	0.0119752	0.0683466
Dtnbp1	protein-coding	0.820277	8.22e-05	0.000583883	Up	0.174471	0.3993	0.677492		-0.0854482	0.67893	0.854601
Dtx3l	protein-coding	-0.123584	0.604104	0.774442		-1.30522	7.24e-08	3.05e-06	Down	-0.102282	0.667562	0.846465
Dtx4	protein-coding	-1.13186	6.95e-12	1.78e-10	Down	-1.3087	2.69e-15	5.85e-13	Down	0.378769	0.0203375	0.101085
Dtymk	protein-coding	1.08968	0.000603401	0.00341409	Up	0.644536	0.0408465	0.173941		-0.307677	0.323343	0.554463
Dus1l	protein-coding	-0.908986	0.000256654	0.00161294	Down	-0.115592	0.637311	0.881484		1.13312	5.38e-06	0.000126404	Up
Dusp1	protein-coding	-1.69754	0.00488069	0.0205633	Down	1.99588	0.00104421	0.0106129	Up	2.98399	2.41e-06	6.4e-05	Up
Dusp12	protein-coding	1.01515	1.98e-05	0.000163866	Up	0.481308	0.0414338	0.175428		-0.573951	0.0145536	0.0788523
Dusp19	protein-coding	1.62838	0.000684494	0.00381688	Up	1.00127	0.0342582	0.15399		-1.20186	0.0105863	0.0624171
Dusp2	protein-coding	0.354409	0.607984	0.778159		2.29554	0.0014133	0.0135247	Up	1.03617	0.135121	0.342434
Dusp22	protein-coding	-0.72399	0.00904122	0.0344294	Down	0.105273	0.701173	0.927109		0.683739	0.0134577	0.0745597
Dusp27	protein-coding	-1.97007	3.91e-12	1.04e-10	Down	-0.535724	0.049181	0.197068		0.481934	0.0811003	0.253486
Dusp28	protein-coding	1.45288	0.00203032	0.00978726	Up	-0.574277	0.220111	0.479158		-0.420221	0.357601	0.59279
Dusp3	protein-coding	0.585391	0.0569832	0.150054		0.871482	0.00463052	0.0349019	Up	0.284548	0.350838	0.585975
Dusp7	protein-coding	-1.18617	3.74e-09	6.4e-08	Down	-0.641355	0.00127689	0.012462	Down	0.1183	0.551378	0.751041
Dut	protein-coding	2.31636	1.05e-06	1.14e-05	Up	0.783368	0.0899717	0.286908		-0.962943	0.0311683	0.136041
Dvl1	protein-coding	-1.36519	0.000126582	0.000860721	Down	-0.505795	0.146732	0.380181		1.59001	8.7e-06	0.000190256	Up
Dvl3	protein-coding	-1.39831	6.39e-05	0.00046645	Down	-1.12805	0.00111616	0.0111844	Down	0.771672	0.0255443	0.118195
Dym	protein-coding	-0.721745	0.00429373	0.0184713	Down	-0.392331	0.117842	0.335817		0.941831	0.000198022	0.00262253	Up
Dync1h1	protein-coding	-0.447362	0.104727	0.232963		-1.32035	2.38e-06	6.42e-05	Down	0.0775447	0.778061	0.92631
Dync1i2	protein-coding	-0.489245	0.0126232	0.045364		1.31084	3.06e-11	2.85e-09	Up	0.686258	0.000462443	0.00532429	Up
Dync2li1	protein-coding	3.09563	7.94e-05	0.000566312	Up	1.63542	0.0298088	0.139713		-1.36716	0.0585034	0.207484
Dynll1	protein-coding	2.21971	7.17e-13	2.12e-11	Up	0.639419	0.0315774	0.145458		-1.63676	6.59e-08	2.91e-06	Down
Dynll2	protein-coding	1.21599	0.000606682	0.00342652	Up	0.659349	0.0604742	0.226567		-0.683278	0.0497135	0.186743
Dynlrb1	protein-coding	1.87481	2.47e-19	1.7e-17	Up	0.632719	0.00183719	0.0166761	Up	-1.32687	8.94e-11	8.91e-09	Down
Dynlt2b	protein-coding	3.08991	1.45e-15	6.34e-14	Up	1.65297	8.21e-06	0.000184858	Up	-2.01007	4.07e-08	1.91e-06	Down
Dynlt3	protein-coding	0.56943	0.0453677	0.126098		0.953263	0.000848631	0.0090113	Up	0.151121	0.59336	0.785786
Dynlt4	protein-coding	2.28279	0.00390536	0.0170278	Up	0.699455	0.360076	0.640274		-2.23722	0.00436903	0.0315733	Down
Dyrk1a	protein-coding	-1.07326	1.22e-05	0.000106538	Down	-0.392219	0.104685	0.313568		0.490882	0.0436677	0.1722
Dyrk1b	protein-coding	-1.46674	0.00130119	0.00665878	Down	-1.00379	0.0253769	0.124929		0.765179	0.0890313	0.268121
Dyrk2	protein-coding	-0.619055	0.00490685	0.0206482	Down	-0.495884	0.0234948	0.118029		0.24015	0.273259	0.497957
Dyrk4	protein-coding	-1.53339	0.000837703	0.00455788	Down	0.376579	0.395875	0.676637		1.86418	5.42e-05	0.000892645	Up
Dzip3	protein-coding	-1.04761	0.00198789	0.00960743	Down	0.344821	0.299106	0.566265		0.518999	0.122679	0.323176
E130317F20Rik	ncRNA	1.86828	1.21e-05	0.000105999	Up	0.0879445	0.833376	1		-1.93666	5.22e-06	0.000124034	Down
E230029C05Rik	ncRNA	1.44129	8.19e-08	1.11e-06	Up	0.340075	0.198322	0.458822		-1.05235	7.26e-05	0.00112787	Down
E2f1	protein-coding	3.05888	6.89e-06	6.37e-05	Up	0.199403	0.753842	0.962217		-1.51016	0.018082	0.092849
E2f3	protein-coding	-0.998763	0.00140636	0.00711702	Down	-0.298227	0.331733	0.60573		0.591496	0.0569132	0.204083
E2f5	protein-coding	0.640857	0.0641824	0.164264		0.956368	0.00573507	0.0408443	Up	-0.460868	0.17982	0.396967
E430024I08Rik	ncRNA	-2.21378	2.04e-05	0.000168525	Down	0.357061	0.468064	0.737633		1.97191	0.00012942	0.00184916	Up
Eaf1	protein-coding	-1.05451	1.49e-05	0.000127723	Down	-0.677113	0.00493961	0.0365283	Down	0.837265	0.000551222	0.00610457	Up
Eapp	protein-coding	0.264934	0.253615	0.42576		1.13172	1.21e-06	3.57e-05	Up	0.214185	0.353022	0.588143
Ebag9	protein-coding	0.318009	0.206837	0.367949		1.11256	1.04e-05	0.000226748	Up	0.136354	0.584966	0.7793
Ebf3	protein-coding	-2.05855	5.51e-05	0.000409093	Down	-0.282047	0.557496	0.815714		1.48563	0.00314907	0.0245361
Ebp	protein-coding	1.02636	2.78e-09	4.9e-08	Up	0.347091	0.0425713	0.178994		-0.85717	5.99e-07	1.95e-05	Down
Ebpl	protein-coding	2.28835	5.08e-19	3.39e-17	Up	0.662054	0.0074883	0.0500481		-1.87006	1.09e-13	2.66e-11	Down
Ecd	protein-coding	-0.598183	0.011903	0.0432287	Down	-0.0385041	0.870541	1		0.285191	0.228918	0.460752
Ece1	protein-coding	-1.12879	0.0157735	0.0544437		-1.74583	0.000235547	0.00310928	Down	0.632097	0.172801	0.387736
Ece2	protein-coding	2.03186	8.47e-09	1.37e-07	Up	0.30437	0.373733	0.654572		-1.64114	2.2e-06	5.9e-05	Down
Ech1	protein-coding	0.736736	4.32e-05	0.000329412	Up	0.420222	0.0191631	0.101586		-0.252203	0.158584	0.370754
Echs1	protein-coding	1.6221	1.09e-11	2.73e-10	Up	0.293553	0.20863	0.471772		-0.724356	0.00192002	0.0164441	Down
Eci1	protein-coding	1.20944	3.11e-07	3.74e-06	Up	0.414119	0.0765165	0.263027		-0.674159	0.00374153	0.0280506	Down
Ecscr	protein-coding	-2.10594	1.17e-18	7.52e-17	Down	0.264019	0.248527	0.505383		1.53065	6.87e-11	7.35e-09	Up
Edc3	protein-coding	-0.134514	0.535255	0.709348		-0.650869	0.00278516	0.0233972	Down	-0.0710525	0.742993	0.901784
Edc4	protein-coding	-0.95898	0.000128343	0.000870184	Down	-1.55317	9.32e-10	6.07e-08	Down	0.360532	0.146862	0.358121
Edem1	protein-coding	-0.0397602	0.827381	0.965988		-0.590281	0.00125283	0.0122678	Down	-0.327979	0.072318	0.23646
Edem3	protein-coding	-1.0712	0.00109842	0.00575487	Down	-1.1271	0.000586291	0.00659202	Down	0.254981	0.432698	0.643232
Edf1	protein-coding	1.20754	2.02e-08	3.03e-07	Up	0.358285	0.0920372	0.290531		-0.418079	0.0484147	0.184026
Eea1	protein-coding	-1.03581	0.00513098	0.021447	Down	0.10598	0.769625	0.971646		1.74777	2.95e-06	7.68e-05	Up
Eed	protein-coding	0.280298	0.226792	0.39189		0.649517	0.00517227	0.0378151	Up	-0.195257	0.398916	0.611565
Eef1a1	protein-coding	1.00484	1.98e-07	2.48e-06	Up	-0.657982	0.000617393	0.00689662	Down	-0.0669878	0.72606	0.889078
Eef1akmt1	protein-coding	1.77189	3.71e-11	8.63e-10	Up	0.579965	0.0270944	0.130763		-1.10439	2.29e-05	0.000430811	Down
Eef1akmt2	protein-coding	1.46978	7.87e-06	7.17e-05	Up	1.31311	6.03e-05	0.00100513	Up	-0.777916	0.0157843	0.0839336
Eef1aknmt	protein-coding	-0.620373	0.0758625	0.18589		-1.12295	0.00141229	0.0135213	Down	0.504233	0.147881	0.358953
Eef1b2	protein-coding	2.39945	1.82e-27	3.76e-25	Up	0.363056	0.08647	0.280643		-1.21957	8.26e-09	4.95e-07	Down
Eef1d	protein-coding	1.84929	5.88e-20	4.41e-18	Up	0.292072	0.137413	0.364177		-1.08658	3.71e-08	1.77e-06	Down
Eef1e1	protein-coding	1.51193	8.4e-06	7.58e-05	Up	0.750304	0.0248292	0.122818		-1.21262	0.000301142	0.00375814	Down
Eef1g	protein-coding	0.964112	0.000156069	0.00103704	Up	-0.18124	0.474264	0.743288		-0.0991475	0.693135	0.864774
Eef2	protein-coding	0.155577	0.378653	0.549061		-0.994118	2.52e-08	1.18e-06	Down	0.283147	0.109045	0.302753
Eef2k	protein-coding	-1.69749	9.74e-17	4.88e-15	Down	-0.741324	0.000203738	0.00276003	Down	0.952475	2.08e-06	5.65e-05	Up
Eefsec	protein-coding	-0.749491	2.4e-05	0.000194067	Down	-0.044081	0.801785	0.992511		0.506917	0.00412132	0.030185
Efcab14	protein-coding	-0.641376	0.00145871	0.00734411	Down	-0.0640844	0.748864	0.959245		0.522539	0.00935132	0.056696
Efemp2	protein-coding	0.881283	0.00658821	0.0264139	Up	-0.464495	0.150697	0.385325		-0.242974	0.448936	0.659244
Efhd1	protein-coding	3.18871	0.00140055	0.00709453	Up	1.22878	0.1951	0.45435		-1.46111	0.11209	0.307002
Efnb1	protein-coding	-1.44618	6.31e-06	5.86e-05	Down	-0.90899	0.00396977	0.0311068	Down	0.287436	0.361069	0.592911
Efr3b	protein-coding	4.96347	0.000310334	0.00190901	Up	-1.88348	0.126153	0.34806		-0.783256	0.501669	0.707609
Eftud2	protein-coding	-0.29722	0.257805	0.431145		-0.710229	0.00704882	0.0479338	Down	0.414965	0.114139	0.310179
Egfl8	protein-coding	-8.02327	0.00120623	0.00623574	Down	-1.706	0.328016	0.601834		6.93771	0.00379541	0.0283837
Egln3	protein-coding	4.20589	4.87e-13	1.48e-11	Up	-0.379921	0.46723	0.736713		-1.096	0.0324035	0.14001
Egr1	protein-coding	-1.65769	0.000689287	0.0038405	Down	1.60889	0.00096923	0.0100136	Up	2.73852	6.93e-08	3.03e-06	Up
Egr2	protein-coding	0.0924811	0.8311	0.969184		1.53907	0.000508783	0.00584477	Up	1.71163	0.000119385	0.00172248	Up
Ehbp1l1	protein-coding	-0.458994	0.0902512	0.210308		-0.889293	0.00109228	0.0109985	Down	0.530435	0.0502552	0.187804
Ehhadh	protein-coding	-1.07584	0.0127306	0.045693	Down	0.0917428	0.828706	1		0.658469	0.124617	0.326492
Ehmt1	protein-coding	-0.727144	0.018058	0.0607389		-1.13394	0.000248497	0.00325523	Down	0.100444	0.742718	0.901728
Ehmt2	protein-coding	-0.0639171	0.845659	0.981306		-1.88212	3.06e-08	1.39e-06	Down	-0.125014	0.703192	0.87189
Ei24	protein-coding	1.04231	2.53e-07	3.11e-06	Up	0.526253	0.0087008	0.0561686		-0.701105	0.000469676	0.00538652	Down
Eid1	protein-coding	0.90058	0.000712524	0.00396034	Up	0.876905	0.000949101	0.00983025	Up	-0.199749	0.446356	0.656585
Eif1	protein-coding	0.565855	0.000238832	0.00151245		0.717733	3.22e-06	8.26e-05	Up	-0.135321	0.377313	0.594498
Eif1a	protein-coding	1.21649	1.95e-09	3.52e-08	Up	0.639797	0.00143168	0.0136562	Up	-0.653942	0.00106195	0.0101295	Down
Eif1ax	protein-coding	1.26811	0.000580913	0.0033147	Up	0.978582	0.00753522	0.0502807		-0.688097	0.0582706	0.207182
Eif1b	protein-coding	1.34045	5.8e-11	1.3e-09	Up	0.887505	1.2e-05	0.000256122	Up	-0.652954	0.00114672	0.0107885	Down
Eif2a	protein-coding	-0.358695	0.212657	0.374267		0.47359	0.0976009	0.300687		0.78425	0.00640479	0.0422319	Up
Eif2ak1	protein-coding	-0.625889	0.00495182	0.0207857	Down	-0.171773	0.437901	0.708499		0.5438	0.014444	0.0784593
Eif2ak3	protein-coding	-0.980493	4.41e-05	0.000335622	Down	-0.986563	3.83e-05	0.000680416	Down	0.278624	0.241901	0.476664
Eif2ak4	protein-coding	-1.84101	0.00197568	0.00955961	Down	-1.06669	0.0664355	0.240178		1.61294	0.00633146	0.0418554	Up
Eif2s1	protein-coding	0.770794	0.000335698	0.00204492	Up	0.913293	2.17e-05	0.000423903	Up	-0.517156	0.0154902	0.0826466
Eif2s2	protein-coding	-0.264647	0.431033	0.605152		1.22672	0.000287627	0.00366996	Up	0.669268	0.0463716	0.179501
Eif3e	protein-coding	0.743347	0.00434596	0.0186648	Up	0.69077	0.0079443	0.0523664		-0.0548132	0.832153	0.961773
Eif3f	protein-coding	1.63994	1.51e-15	6.55e-14	Up	-0.0681937	0.735028	0.951245		-0.963743	1.67e-06	4.72e-05	Down
Eif3h	protein-coding	1.284	1.04e-09	1.94e-08	Up	-0.0929911	0.654414	0.892636		-0.511544	0.0132738	0.0738673
Eif3i	protein-coding	2.01533	6.83e-19	4.53e-17	Up	0.148318	0.499663	0.765164		-1.32456	2.26e-09	1.55e-07	Down
Eif3j1	protein-coding	-0.54405	0.0815239	0.1959		0.929414	0.00261551	0.022262	Up	0.86264	0.00558321	0.0380929	Up
Eif3k	protein-coding	2.07545	4.15e-18	2.47e-16	Up	0.114539	0.620224	0.867851		-1.06395	4.34e-06	0.000106708	Down
Eif3m	protein-coding	1.19773	4.56e-10	9.02e-09	Up	0.575459	0.00247797	0.0212139		-0.678067	0.000352294	0.00427812	Down
Eif4a1	protein-coding	0.864003	2.78e-08	4.07e-07	Up	0.890519	1.03e-08	5.19e-07	Up	-0.269564	0.0806416	0.252588
Eif4a2	protein-coding	0.704558	0.00274278	0.0126541	Up	0.317026	0.175821	0.426338		-0.106625	0.647847	0.831069
Eif4e	protein-coding	0.468232	0.00748827	0.0294058		0.990202	1.81e-08	8.7e-07	Up	-0.447468	0.0104043	0.0616137
Eif4ebp1	protein-coding	1.78588	4e-15	1.64e-13	Up	0.513297	0.0208308	0.107958		-0.842821	0.000134931	0.00190287	Down
Eif4enif1	protein-coding	-0.614856	0.00252979	0.0118382	Down	-0.709962	0.000470907	0.00547675	Down	0.176619	0.383759	0.596932
Eif4g1	protein-coding	-0.90388	2.12e-05	0.000173743	Down	-1.48081	5.75e-12	6.63e-10	Down	0.411395	0.0514322	0.19082
Eif4g2	protein-coding	-1.32698	3.24e-14	1.17e-12	Down	0.106392	0.535628	0.797566		1.09616	2.94e-10	2.52e-08	Up
Eif4g3	protein-coding	-1.35149	5.67e-05	0.000419417	Down	-1.69751	5.29e-07	1.78e-05	Down	1.03668	0.00186727	0.0160858	Up
Eif5	protein-coding	-0.855201	3.7e-05	0.000286531	Down	0.71062	0.000573329	0.00645982	Up	1.17636	1.65e-08	8.84e-07	Up
Eif5a	protein-coding	1.80442	3.98e-20	3.08e-18	Up	0.66255	0.000538055	0.00613662	Up	-1.18293	8.66e-10	6.6e-08	Down
Eif6	protein-coding	0.812017	2.14e-05	0.000175642	Up	0.356844	0.0604188	0.2264		-0.526105	0.00563362	0.038348
Elac1	protein-coding	-1.03897	0.000592809	0.0033703	Down	-0.85523	0.00436303	0.0333153	Down	0.319101	0.287384	0.514073
Elac2	protein-coding	-0.866111	0.000863122	0.00467891	Down	-0.349522	0.173301	0.421564		1.08468	3.03e-05	0.000546864	Up
Elf1	protein-coding	-0.867926	1.93e-05	0.000160511	Down	0.166597	0.406955	0.677904		0.64083	0.00153684	0.0138041	Up
Elf4	protein-coding	-0.714288	0.00451081	0.0192486	Down	-2.05106	3.23e-15	6.87e-13	Down	-0.160779	0.520931	0.724771
Ell	protein-coding	-0.637137	0.00968824	0.0365025	Down	-0.600504	0.0144361	0.0823338		0.430542	0.0794195	0.25013
Elmo1	protein-coding	-1.8584	2.15e-20	1.73e-18	Down	-0.412213	0.0341839	0.153812		1.06718	5.75e-08	2.58e-06	Up
Elmo2	protein-coding	-0.746561	0.00089131	0.00481275	Down	-0.910519	5.23e-05	0.000885893	Down	0.666656	0.00296119	0.0234261	Up
Eloa	protein-coding	-1.15986	1.05e-08	1.68e-07	Down	-0.434441	0.0298001	0.139713		0.970813	1.51e-06	4.32e-05	Up
Elob	protein-coding	2.83449	1.27e-25	2.14e-23	Up	0.8543	0.000854244	0.00905227	Up	-1.73836	1.89e-11	2.32e-09	Down
Eloc	protein-coding	1.2238	7.25e-09	1.18e-07	Up	1.32359	4.08e-10	2.88e-08	Up	-0.837083	6.3e-05	0.00100729	Down
Elof1	protein-coding	1.80773	1.65e-10	3.48e-09	Up	0.848929	0.00217781	0.019104	Up	-1.26832	4.75e-06	0.000114833	Down
Elp1	protein-coding	-0.714561	0.00711454	0.0281633	Down	-1.55932	7.73e-09	4.07e-07	Down	0.566711	0.032176	0.139465
Elp5	protein-coding	0.767106	0.00287342	0.0131831	Up	0.111529	0.662939	0.897992		-0.463022	0.0702063	0.232468
Elp6	protein-coding	1.70846	0.000525477	0.00303688	Up	1.31609	0.00693518	0.0473483	Up	-0.578144	0.223165	0.45279
Emc1	protein-coding	0.119241	0.586406	0.757589		-1.53782	6.98e-12	7.76e-10	Down	-0.619637	0.00484286	0.0341188	Down
Emc2	protein-coding	0.254887	0.281118	0.46044		0.997045	2.63e-05	0.000499992	Up	0.560969	0.0172066	0.0894224
Emc4	protein-coding	1.43133	5.34e-12	1.39e-10	Up	0.578714	0.0046454	0.0349923		-0.89243	1.26e-05	0.000258717	Down
Emc6	protein-coding	1.50545	9.01e-10	1.7e-08	Up	0.646704	0.00747108	0.0499928	Up	-1.33273	4.69e-08	2.18e-06	Down
Emc7	protein-coding	1.36282	7.62e-12	1.93e-10	Up	0.68841	0.000460724	0.0053826	Up	-0.813236	3.47e-05	0.000611277	Down
Emc9	protein-coding	1.02491	0.000161333	0.00107064	Up	0.259018	0.336476	0.611861		-0.376713	0.157454	0.369242
Emd	protein-coding	1.35074	1.92e-07	2.41e-06	Up	0.978259	0.000142942	0.00205804	Up	-0.530612	0.0367514	0.153059
Emg1	protein-coding	1.70774	1.41e-12	3.98e-11	Up	0.47411	0.0442844	0.183764		-1.22444	2.41e-07	9.02e-06	Down
Eml3	protein-coding	-0.275037	0.402349	0.573569		-1.31523	8.1e-05	0.0012937	Down	0.208353	0.525223	0.727946
Eml4	protein-coding	-1.43307	3.5e-11	8.16e-10	Down	-0.491665	0.0203115	0.106066		0.81662	0.000132359	0.00187686	Up
Emp3	protein-coding	1.74509	1.06e-06	1.14e-05	Up	1.38241	9.39e-05	0.0014683	Up	-0.874001	0.0120068	0.0684568
Emsy	protein-coding	-1.72396	7.09e-10	1.36e-08	Down	-0.383394	0.155671	0.393578		1.11575	5.19e-05	0.000860882	Up
Endod1	protein-coding	-0.565598	0.00304894	0.0138559		-0.794431	3.28e-05	0.000598639	Down	0.0404704	0.831571	0.961372
Endog	protein-coding	1.44113	0.000967625	0.0051593	Up	0.0633644	0.883233	1		-1.02554	0.0166403	0.0872261
Eng	protein-coding	-1.59136	1.06e-13	3.56e-12	Down	-0.35524	0.088663	0.284273		0.797829	0.000150634	0.00208863	Up
Engase	protein-coding	-1.01246	0.000307518	0.00189338	Down	-0.800723	0.00412159	0.0319567	Down	0.322099	0.246802	0.478371
Eno1	protein-coding	0.896771	3.68e-06	3.6e-05	Up	0.209972	0.274891	0.538405		-0.16218	0.398632	0.611266
Eno3	protein-coding	-0.948347	0.00318038	0.0143338	Down	0.1329	0.674484	0.907345		0.685088	0.0322107	0.139587
Enox2	protein-coding	-1.10947	0.00233663	0.0110673	Down	0.578515	0.103775	0.311747		0.964928	0.00775471	0.0489731	Up
Enpp1	protein-coding	0.993563	0.00207863	0.00996933	Up	0.0471163	0.882942	1		-0.477164	0.134934	0.342136
Enpp5	protein-coding	-1.17164	0.0131072	0.0467382	Down	0.594661	0.200818	0.462111		1.10953	0.018518	0.0945002
Entpd1	protein-coding	-1.44962	4.41e-20	3.36e-18	Down	-0.474415	0.00221321	0.0193329		0.974984	4.39e-10	3.64e-08	Up
Entpd6	protein-coding	-0.381445	0.11227	0.244112		-0.659009	0.00612465	0.0429225	Down	-0.0647447	0.787083	0.932477
Entr1	protein-coding	-0.450907	0.0277636	0.085623		0.084445	0.678646	0.909799		0.700753	0.000632121	0.00678226	Up
Eny2	protein-coding	1.25976	7.18e-05	0.000517777	Up	1.78278	2.41e-08	1.13e-06	Up	-0.597982	0.0535725	0.196243
Eola1	protein-coding	0.966188	0.00524041	0.0218336	Up	0.351999	0.305435	0.574034		-0.619179	0.0704243	0.232777
Ep300	protein-coding	-1.17832	1.48e-08	2.29e-07	Down	-1.21834	4.4e-09	2.47e-07	Down	0.208934	0.30969	0.539007
Ep400	protein-coding	-0.342716	0.235504	0.402277		-1.13986	9.49e-05	0.00148097	Down	0.0501481	0.861857	0.976474
Epb41	protein-coding	-0.788655	0.00155778	0.00776333	Down	-1.55795	7.66e-10	5.13e-08	Down	0.347762	0.160796	0.373436
Epb41l2	protein-coding	-1.12277	7.81e-07	8.71e-06	Down	-0.95194	2.62e-05	0.000498464	Down	0.886284	8.95e-05	0.00134926	Up
Epc1	protein-coding	-0.805794	0.0079325	0.0308101	Down	-0.176104	0.557486	0.815714		0.629836	0.0372709	0.154505
Epc2	protein-coding	-1.50974	0.0122919	0.0444143	Down	0.0822107	0.888047	1		1.10184	0.0650572	0.221458
Epg5	protein-coding	-0.536801	0.0979897	0.222436		-1.94946	6.31e-09	3.4e-07	Down	0.0546479	0.86577	0.978878
Epha2	protein-coding	-1.43606	0.00325184	0.0146234	Down	-1.13286	0.01918	0.101623		0.570732	0.234721	0.468739
Ephb3	protein-coding	-1.16292	0.00374734	0.0164812	Down	-2.93533	6.12e-12	6.98e-10	Down	-0.181149	0.648358	0.831226
Ephx1	protein-coding	1.03589	0.000237267	0.00150347	Up	0.288597	0.301321	0.568841		0.114907	0.679267	0.854874
Epn2	protein-coding	-2.40318	2.13e-07	2.64e-06	Down	-0.67811	0.122946	0.342676		1.52018	0.000741555	0.0077119	Up
Eps15	protein-coding	-1.06663	2.27e-07	2.81e-06	Down	-0.168937	0.404602	0.677904		1.08752	1.26e-07	5.17e-06	Up
Epsti1	protein-coding	0.792221	0.00378711	0.0165964	Up	-0.066988	0.805631	0.99484		0.0564179	0.83461	0.9628
Erap1	protein-coding	-0.610077	0.00321033	0.0144587	Down	0.162005	0.430747	0.700986		0.634151	0.00216456	0.0181261	Up
Erbin	protein-coding	-1.47644	1.52e-08	2.35e-07	Down	-0.176874	0.486084	0.752869		1.16262	7.07e-06	0.000160111	Up
Ercc4	protein-coding	-1.01136	0.00526134	0.0219076	Down	-0.88154	0.0144712	0.0824453		0.762313	0.0345582	0.146588
Erg28	protein-coding	1.59211	3.38e-14	1.21e-12	Up	0.539538	0.00890373	0.057139		-1.35461	6.55e-11	7.11e-09	Down
Ergic1	protein-coding	0.286569	0.0863933	0.204037		0.0191144	0.908814	1		-0.590126	0.000424961	0.0049959	Down
Ergic2	protein-coding	-0.291771	0.190631	0.348142		0.819348	0.000235706	0.0031094	Up	0.426237	0.0553831	0.200643
Erh	protein-coding	2.29138	2.08e-09	3.74e-08	Up	1.02722	0.00569148	0.0406711	Up	-1.61121	1.32e-05	0.000270999	Down
Eri1	protein-coding	-0.606009	0.00816381	0.0315955	Down	0.140406	0.536773	0.798694		0.370088	0.105045	0.295391
Eri3	protein-coding	0.717708	0.000123531	0.000843103	Up	0.141141	0.44795	0.718907		-0.504564	0.00662786	0.0433701
Erlec1	protein-coding	-0.154787	0.652709	0.81969		1.32733	0.000114816	0.00172434	Up	0.702011	0.0401066	0.163002
Erlin1	protein-coding	-1.19129	1.72e-08	2.63e-07	Down	0.143746	0.487283	0.753815		0.801435	0.000132568	0.00187725	Up
Ermp1	protein-coding	-1.1977	0.000286521	0.00177896	Down	-1.0012	0.00226476	0.0196661	Down	0.624523	0.056143	0.202411
Ern1	protein-coding	-1.34633	0.00559278	0.023055	Down	-2.84901	2.71e-08	1.25e-06	Down	0.50792	0.289529	0.516566
Ero1a	protein-coding	0.964034	0.00343114	0.0153129	Up	0.325087	0.319967	0.591887		-0.567588	0.0815279	0.254553
Erp29	protein-coding	1.12589	5.1e-09	8.49e-08	Up	-0.303172	0.111678	0.325214		-0.778529	4.71e-05	0.000787919	Down
Erp44	protein-coding	0.35411	0.0835319	0.199102		0.886357	1.61e-05	0.000329052	Up	0.0836931	0.681511	0.856277
Errfi1	protein-coding	-0.832285	0.00157752	0.0078484	Down	0.282915	0.277802	0.542097		0.363424	0.165256	0.377593
Esco1	protein-coding	-1.57491	3.99e-07	4.71e-06	Down	1.12536	0.00020299	0.00275171	Up	1.69796	4.75e-08	2.2e-06	Up
Esd	protein-coding	1.68457	1.15e-13	3.84e-12	Up	0.735989	0.000940787	0.00975393	Up	-0.995808	7.45e-06	0.000166438	Down
Esf1	protein-coding	-0.0046362	0.99001	1		1.23847	0.000884559	0.00930659	Up	0.780101	0.034848	0.147544
Espl1	protein-coding	-1.17356	0.00552558	0.0228105	Down	-0.843236	0.0445178	0.184399		0.572096	0.171889	0.386367
Esr1	protein-coding	-1.30299	0.00381932	0.0166985	Down	-1.02344	0.0216197	0.110987		0.195705	0.659708	0.840295
Esyt1	protein-coding	-0.0905338	0.615227	0.784995		-0.950611	1.68e-07	6.49e-06	Down	-0.187278	0.298207	0.526086
Esyt2	protein-coding	-0.712344	0.00829664	0.0320081	Down	-0.741414	0.00583301	0.0413847	Down	0.266645	0.320833	0.551638
Etaa1	protein-coding	-1.16212	0.000480656	0.00281171	Down	0.0587133	0.856719	1		1.26989	0.000135038	0.00190308	Up
Etf1	protein-coding	0.439955	0.0290338	0.0885609		0.756544	0.000174795	0.00243838	Up	-0.122564	0.540673	0.741475
Etfa	protein-coding	0.669638	0.000793286	0.00435294	Up	0.675884	0.00069001	0.00756847	Up	-0.263222	0.183557	0.402522
Etfb	protein-coding	1.31486	4.24e-14	1.48e-12	Up	0.447606	0.00916412	0.0585187		-0.935423	5.35e-08	2.44e-06	Down
Etfdh	protein-coding	-1.29519	2.08e-08	3.11e-07	Down	0.395592	0.0799793	0.269322		1.20115	1.83e-07	7.16e-06	Up
Etfrf1	protein-coding	1.24244	6.4e-05	0.000466931	Up	1.5785	4.26e-07	1.47e-05	Up	-0.717586	0.018756	0.0953841
Ethe1	protein-coding	1.37321	1.42e-08	2.22e-07	Up	0.252903	0.289265	0.553834		-0.808709	0.000678347	0.0071699	Down
Etohd2	ncRNA	1.65389	0.000405781	0.00241618	Up	0.775347	0.0921288	0.290682		-1.85129	7.4e-05	0.00114468	Down
Ets1	protein-coding	-1.52198	2.36e-12	6.47e-11	Down	-0.310375	0.143117	0.373914		0.742209	0.00051234	0.00575427	Up
Etv1	protein-coding	-1.18879	6.42e-05	0.000468392	Down	0.41207	0.155516	0.393452		0.630912	0.0323557	0.139921
Etv3	protein-coding	-0.642519	0.0058588	0.0239839	Down	-1.40571	2.75e-09	1.6e-07	Down	0.26871	0.247157	0.478371
Etv5	protein-coding	-0.710961	0.00470532	0.0199647	Down	-0.807464	0.00133986	0.0129662	Down	0.134279	0.591661	0.784442
Etv6	protein-coding	-1.26375	2.11e-11	5.04e-10	Down	-1.09258	5.27e-09	2.89e-07	Down	0.967592	2.43e-07	9.05e-06	Up
Eva1a	protein-coding	-0.93781	0.00127178	0.0065272	Down	0.0560651	0.845105	1		0.562937	0.0517264	0.191601
Evi2a	protein-coding	0.290571	0.0965169	0.220012		1.03232	4.75e-09	2.63e-07	Up	0.321957	0.06525	0.221866
Evi5	protein-coding	-1.60204	1.53e-10	3.24e-09	Down	0.276959	0.254589	0.513598		1.09621	9.21e-06	0.000200334	Up
Evi5l	protein-coding	-2.09603	0.000520325	0.00301216	Down	-1.11869	0.0559944	0.215073		1.36662	0.0208211	0.102771
Exd2	protein-coding	-1.31156	8.07e-08	1.09e-06	Down	-0.376753	0.114786	0.33058		1.34773	3.39e-08	1.63e-06	Up
Exoc1	protein-coding	-1.00054	1.4e-05	0.000120126	Down	-0.111177	0.623154	0.870231		1.13314	8.6e-07	2.66e-05	Up
Exoc2	protein-coding	-0.757025	0.00241408	0.0113793	Down	-0.282972	0.253221	0.511699		0.633494	0.0109153	0.0638699
Exoc3	protein-coding	-0.770106	0.000107783	0.000744984	Down	-0.200303	0.310087	0.580029		0.602939	0.00236199	0.0194697	Up
Exoc4	protein-coding	-0.986323	4.36e-05	0.000331874	Down	-0.903049	0.000170064	0.00238368	Down	0.693857	0.00383979	0.0286519	Up
Exoc5	protein-coding	-1.7276	3.53e-15	1.46e-13	Down	0.592952	0.00530103	0.0385322	Up	1.26276	5.78e-09	3.56e-07	Up
Exoc6	protein-coding	-0.877048	2.87e-05	0.000228445	Down	0.178271	0.387647	0.668667		0.936531	7.62e-06	0.000168732	Up
Exoc6b	protein-coding	-1.38065	3.76e-07	4.46e-06	Down	-1.3839	3.32e-07	1.18e-05	Down	0.507861	0.0579038	0.206321
Exoc7	protein-coding	-0.658129	0.00304046	0.0138265	Down	-0.306275	0.165529	0.409546		0.562037	0.0112209	0.0652266
Exog	protein-coding	-0.731223	0.000461642	0.00271279	Down	0.0983568	0.634029	0.878647		0.140025	0.5004	0.70656
Exosc1	protein-coding	0.804219	0.00550924	0.0227561	Up	0.825942	0.00427792	0.0328233	Up	-0.509237	0.0761048	0.243814
Exosc10	protein-coding	-0.949385	0.00176473	0.00863818	Down	-0.338872	0.259937	0.520129		0.863397	0.00437968	0.0316281	Up
Exosc3	protein-coding	0.784353	0.000757241	0.00417954	Up	0.641684	0.00564745	0.0404409	Up	-0.686523	0.00300181	0.0236658	Down
Exosc4	protein-coding	0.995774	5.13e-06	4.87e-05	Up	0.207169	0.338602	0.614319		-0.955295	1.16e-05	0.000240856	Down
Exosc6	protein-coding	0.476494	0.031251	0.0943337		0.114948	0.601835	0.852878		-0.637303	0.00388696	0.0289098	Down
Exosc7	protein-coding	0.723931	0.00225142	0.0107096	Up	0.692895	0.00335324	0.0272164	Up	-0.241192	0.303528	0.532063
Exosc8	protein-coding	0.914063	0.000502748	0.00292106	Up	0.854705	0.00110459	0.0111062	Up	-0.515716	0.0473604	0.181673
Exosc9	protein-coding	0.237452	0.34267	0.510899		0.693423	0.00559571	0.0402267	Up	0.220754	0.375507	0.594498
Ext1	protein-coding	-1.26189	3.05e-05	0.000241186	Down	-0.609363	0.0403629	0.172773		0.683669	0.0224805	0.108057
Ext2	protein-coding	-0.78082	0.000256324	0.00161136	Down	-0.817367	0.000129315	0.00189894	Down	0.42036	0.0480554	0.183244
Extl3	protein-coding	-0.872404	0.000512367	0.00297109	Down	-1.80004	2.42e-12	3.08e-10	Down	0.0213332	0.931808	1
Ezh1	protein-coding	-0.802097	6.63e-06	6.13e-05	Down	-0.782416	1.05e-05	0.000228227	Down	0.390964	0.0272961	0.123643
F8a	protein-coding	0.598596	0.00689271	0.0274167	Up	0.44287	0.0447495	0.185173		-0.892191	5.77e-05	0.000935798	Down
F9	protein-coding	-1.02262	0.0315392	0.0949952		0.53742	0.252753	0.511057		1.51736	0.00157371	0.0140701	Up
Faap100	protein-coding	-0.166976	0.49603	0.671572		-0.794856	0.00126778	0.0123907	Down	-0.14841	0.544808	0.745132
Fabp3	protein-coding	7.19776	3.53e-12	9.44e-11	Up	0.789223	0.364199	0.645324		-1.69353	0.0322721	0.139748
Fabp5	protein-coding	9.54723	1.03e-34	9.27e-32	Up	1.79137	0.00498129	0.036705	Up	-2.06381	0.000130003	0.00185361	Down
Fabp7	protein-coding	4.08204	0.0136156	0.0482427	Up	-0.0857894	0.954212	1		-0.448609	0.751007	0.90756
Fadd	protein-coding	0.681501	0.0356132	0.104609		1.0628	0.00104295	0.0106129	Up	-0.314482	0.325877	0.557366
Fads1	protein-coding	-1.06471	4.34e-06	4.18e-05	Down	-0.944682	4.3e-05	0.000750964	Down	0.519053	0.0239229	0.112895
Faf1	protein-coding	-0.616766	0.00331358	0.0148589	Down	0.114943	0.580974	0.834288		0.816189	0.000102302	0.00151958	Up
Faf2	protein-coding	-0.810606	6.04e-05	0.000443583	Down	-0.300728	0.133374	0.359522		0.442741	0.0276816	0.125137
Fahd2a	protein-coding	1.55431	0.000986449	0.00524682	Up	0.389874	0.400185	0.677904		-1.48494	0.0015283	0.0137405	Down
Faim	protein-coding	0.830292	0.000101761	0.000708826	Up	0.78146	0.000241478	0.00317336	Up	-0.413232	0.0502852	0.187848
Fam102a	protein-coding	-0.574116	0.0638815	0.163727		-1.04211	0.000824156	0.00879668	Down	0.25047	0.417264	0.628348
Fam102b	protein-coding	-1.82186	8.48e-17	4.29e-15	Down	-0.929058	1.38e-05	0.000288201	Down	1.04476	1.12e-06	3.34e-05	Up
Fam110a	protein-coding	-0.787821	0.00227207	0.0107913	Down	0.213567	0.40461	0.677904		-0.0293021	0.909092	1
Fam111a	protein-coding	-1.24117	2.11e-06	2.17e-05	Down	0.200617	0.434594	0.7049		1.55675	3.41e-09	2.23e-07	Up
Fam114a1	protein-coding	-0.968541	0.0162308	0.0557009		-0.0455312	0.908561	1		1.06952	0.00790258	0.0496638	Up
Fam114a2	protein-coding	-1.07531	0.000128985	0.000873962	Down	0.465777	0.0929046	0.291929		1.15971	3.69e-05	0.000642754	Up
Fam117b	protein-coding	-0.884903	9.83e-05	0.000687241	Down	-0.891954	8.4e-05	0.0013337	Down	0.185941	0.409854	0.620927
Fam118b	protein-coding	-0.0972485	0.661387	0.827967		0.627356	0.00462574	0.0348824	Up	0.167496	0.449148	0.659419
Fam120a	protein-coding	-0.923714	0.000325188	0.00198735	Down	-0.853333	0.000856827	0.00907032	Down	0.446519	0.0803405	0.251913
Fam120aos	ncRNA	1.752	0.000392078	0.00234814	Up	1.37298	0.00497778	0.0366922	Up	-1.00539	0.0360045	0.150617
Fam120b	protein-coding	-1.10209	1.01e-09	1.89e-08	Down	-0.211184	0.234809	0.492335		0.820679	4.79e-06	0.000115295	Up
Fam122a	protein-coding	0.806197	0.000445507	0.00263146	Up	0.02297	0.919835	1		-0.848054	0.000213909	0.00280214	Down
Fam126a	protein-coding	-1.81839	5.79e-07	6.62e-06	Down	-1.43153	6.32e-05	0.00104252	Down	0.940792	0.008346	0.0518971
Fam126b	protein-coding	-2.15676	0.00321809	0.0144842	Down	-0.827044	0.240178	0.499704		1.45204	0.042728	0.169727
Fam131a	protein-coding	0.170781	0.604026	0.77439		-0.908051	0.00625975	0.0436544	Down	-0.801361	0.0155139	0.0827303
Fam135a	protein-coding	-2.81645	6.39e-05	0.00046677	Down	-0.132327	0.839352	1		2.14481	0.00180886	0.0156941	Up
Fam136a	protein-coding	0.587551	0.0266868	0.0829343		0.949197	0.000352697	0.00433404	Up	-0.0523285	0.842215	0.96719
Fam13b	protein-coding	-0.536389	0.112969	0.245086		-0.935719	0.00589452	0.041735	Down	0.324945	0.335565	0.568843
Fam162a	protein-coding	2.67239	2.28e-14	8.34e-13	Up	0.862888	0.00971857	0.0610391		-1.52033	5.38e-06	0.000126404	Down
Fam167b	protein-coding	0.898597	1.5e-05	0.000127814	Up	0.0827702	0.688096	0.917224		-0.439942	0.0317942	0.13813
Fam168a	protein-coding	-2.29471	1.11e-07	1.47e-06	Down	-0.735222	0.0749963	0.259618		1.60215	0.000151882	0.00210452	Up
Fam168b	protein-coding	-0.02423	0.882877	1		-1.12051	1.73e-11	1.7e-09	Down	-0.251451	0.126156	0.32881
Fam172a	protein-coding	-0.856486	0.000463511	0.002723	Down	0.196464	0.41693	0.687343		0.847221	0.000524684	0.00587373	Up
Fam174a	protein-coding	2.00325	4.99e-16	2.32e-14	Up	0.665973	0.00540134	0.0390745	Up	-1.22135	4.01e-07	1.38e-05	Down
Fam174c	protein-coding	2.06917	4.12e-06	4e-05	Up	0.207216	0.635117	0.879445		-1.03983	0.0161726	0.0853684
Fam185a	protein-coding	-1.50437	0.000899414	0.00484889	Down	0.0038973	0.992922	1		1.14263	0.0109445	0.0639863
Fam189a2	protein-coding	5.68537	0.00622625	0.0251783	Up	-0.799729	0.644917	0.88718		-1.76288	0.310953	0.539941
Fam193b	protein-coding	-1.92933	0.000205502	0.00132954	Down	-1.14544	0.0235224	0.11811		1.76213	0.000649178	0.00692188	Up
Fam199x	protein-coding	-1.79073	4.24e-06	4.09e-05	Down	-0.190505	0.611175	0.86132		1.11808	0.00351611	0.0267593	Up
Fam20b	protein-coding	-0.45746	0.0495802	0.135201		-0.901292	0.00011713	0.00174864	Down	0.439975	0.0585006	0.207484
Fam20c	protein-coding	2.62006	1.32e-15	5.81e-14	Up	-0.766697	0.0141796	0.0812681		-0.523039	0.0900035	0.269788
Fam214a	protein-coding	-0.608584	0.0497887	0.135538		0.845765	0.00597074	0.0421515	Up	0.894363	0.00389479	0.0289576	Up
Fam214b	protein-coding	0.159848	0.532327	0.706482		-0.938524	0.000282741	0.00361656	Down	0.137074	0.590284	0.783501
Fam219a	protein-coding	1.25078	0.00739528	0.0291016	Up	0.281118	0.542337	0.803838		-0.170594	0.708397	0.875747
Fam219b	protein-coding	-0.951887	6.9e-05	0.000499605	Down	-0.558761	0.0184087	0.0989857		0.337064	0.15566	0.368089
Fam222b	protein-coding	-0.87817	0.000617751	0.00348427	Down	-0.492068	0.0528935	0.206863		0.200641	0.431025	0.64167
Fam229b	protein-coding	3.45585	0.0116527	0.042537	Up	-4.93552	0.0036897	0.0294149		-1.02721	0.401935	0.614272
Fam234b	protein-coding	-0.0888965	0.751301	0.905053		-1.15042	5.16e-05	0.000875941	Down	-0.222763	0.42697	0.637843
Fam241a	protein-coding	2.42038	0.0066943	0.0267928	Up	1.11057	0.198002	0.458649		-1.37736	0.106982	0.299166
Fam3a	protein-coding	-0.533388	0.00217028	0.0103651		0.113353	0.511906	0.775963		0.651466	0.000179044	0.00240968	Up
Fam53b	protein-coding	-1.06428	7.17e-06	6.6e-05	Down	-1.54312	1.22e-10	9.74e-09	Down	0.217274	0.354591	0.590164
Fam53c	protein-coding	-0.12215	0.626027	0.795087		-1.61048	3.89e-10	2.76e-08	Down	-0.245526	0.326964	0.558437
Fam76b	protein-coding	-0.653135	0.0039486	0.01718	Down	0.519764	0.0206166	0.107295		0.272458	0.227198	0.458216
Fam83g	protein-coding	-4.20757	0.000449464	0.00265191	Down	-1.33246	0.205759	0.468412		3.32744	0.00400182	0.0294752
Fam91a1	protein-coding	-1.183	2.88e-10	5.85e-09	Down	-0.80805	1.41e-05	0.00029389	Down	0.425334	0.0218344	0.106197
Fam98a	protein-coding	-1.10738	0.000911694	0.00489973	Down	-0.0867955	0.790631	0.985388		0.702536	0.0340315	0.145128
Fancf	protein-coding	0.803364	0.0105853	0.0392656	Up	0.186106	0.551376	0.810487		-0.986618	0.00166592	0.0146804	Down
Far1	protein-coding	-1.21096	6.61e-05	0.000480301	Down	0.513514	0.0860286	0.280048		0.804011	0.00758332	0.0482005	Up
Fars2	protein-coding	0.828776	0.0002212	0.00141206	Up	-0.593946	0.0081266	0.0532449		-0.884534	7.73e-05	0.00118838	Down
Fasn	protein-coding	0.145523	0.765366	0.916059		-3.78009	5.12e-12	5.99e-10	Down	-0.623401	0.202565	0.424771
Fastkd1	protein-coding	-2.52546	1.91e-06	1.98e-05	Down	-0.00831318	0.986563	1		2.06878	7.46e-05	0.0011508	Up
Fastkd3	protein-coding	1.29792	0.000233113	0.00147987	Up	0.462841	0.183739	0.4372		-0.840876	0.0156359	0.083316
Fau	protein-coding	3.18003	4.81e-25	7.03e-23	Up	0.402757	0.157383	0.395864		-2.05387	2.51e-12	4.18e-10	Down
Fbf1	protein-coding	-1.83088	0.0139154	0.0491249	Down	-3.52437	9.95e-06	0.000218638	Down	1.23864	0.0908766	0.271498
Fbl	protein-coding	0.705026	0.00370498	0.0163323	Up	-0.0991952	0.681785	0.911577		-0.541939	0.0246872	0.115526
Fbrsl1	protein-coding	-1.32996	6.69e-16	3.06e-14	Down	-0.683706	2.46e-05	0.000471202	Down	0.631255	0.000104168	0.00154	Up
Fbxl14	protein-coding	0.21946	0.32424	0.493015		0.0229744	0.917653	1		-0.740731	0.000922094	0.009094	Down
Fbxl18	protein-coding	-0.00756991	0.987588	1		-2.17873	1.95e-05	0.000387527	Down	-0.604305	0.215752	0.442488
Fbxl4	protein-coding	-0.599481	0.00505718	0.0211772	Down	0.360707	0.088607	0.284181		0.295479	0.165291	0.377607
Fbxl8	protein-coding	1.11567	0.0105711	0.0392271	Up	-0.278415	0.51996	0.782709		-0.95933	0.0269107	0.12262
Fbxo10	protein-coding	-1.05025	0.00676318	0.0270056	Down	-2.35617	5.13e-09	2.82e-07	Down	0.545223	0.156481	0.368421
Fbxo11	protein-coding	-1.45194	0.000188355	0.00123213	Down	0.587749	0.118123	0.336264		0.942537	0.0143114	0.0779821
Fbxo21	protein-coding	-0.181339	0.56845	0.740841		-1.38622	1.87e-05	0.000373315	Down	0.0416736	0.89557	0.995612
Fbxo28	protein-coding	-0.703501	0.0116875	0.0426412	Down	-0.390505	0.158808	0.398557		0.0538795	0.846184	0.96887
Fbxo31	protein-coding	-0.189275	0.414199	0.586733		-0.753496	0.00120265	0.0118986	Down	-0.0153591	0.947057	1
Fbxo38	protein-coding	-0.7914	0.004449	0.0190163	Down	-1.00621	0.000310239	0.00391251	Down	0.435669	0.115737	0.31296
Fbxo4	protein-coding	0.397969	0.0900098	0.209911		0.837697	0.000367245	0.00448078	Up	-0.490238	0.0364105	0.151884
Fbxo42	protein-coding	-0.478005	0.0329343	0.098407		-1.20526	1.04e-07	4.19e-06	Down	-0.20438	0.360997	0.592911
Fbxo6	protein-coding	1.68376	2.47e-14	8.99e-13	Up	0.562354	0.00926433	0.0589579		-1.02538	2.18e-06	5.85e-05	Down
Fbxw17	protein-coding	2.34677	6.23e-09	1.03e-07	Up	0.998022	0.0106792	0.0656145		-0.688698	0.0713909	0.23477
Fbxw4	protein-coding	1.12698	1.46e-07	1.88e-06	Up	-0.187322	0.377099	0.658563		-0.757142	0.000365435	0.00439503	Down
Fbxw8	protein-coding	-0.310476	0.146295	0.290261		-0.870758	5.1e-05	0.000868311	Down	0.101406	0.634568	0.821111
Fcer1g	protein-coding	2.17069	4.64e-33	2.82e-30	Up	0.662035	0.000147159	0.00210847	Up	-1.46122	1.61e-16	1.11e-13	Down
Fcf1	protein-coding	1.50053	2.77e-09	4.89e-08	Up	1.18403	2.26e-06	6.13e-05	Up	-0.886472	0.000341352	0.00416733	Down
Fcgr1	protein-coding	1.14885	6.05e-08	8.37e-07	Up	0.141013	0.500786	0.766314		-0.634739	0.00251686	0.0204601	Down
Fcgr2b	protein-coding	0.593568	0.000251526	0.00158222	Up	0.334411	0.0386576	0.167807		0.0437517	0.786395	0.932198
Fcgr4	protein-coding	3.46919	1.32e-09	2.44e-08	Up	-0.444895	0.394101	0.674835		-2.06366	0.000129787	0.00185184	Down
Fcho2	protein-coding	-1.61596	7.69e-16	3.49e-14	Down	0.198848	0.306313	0.575147		1.29178	8.11e-11	8.24e-09	Up
Fchsd1	protein-coding	-1.31146	0.000716463	0.00397795	Down	-1.08218	0.00469622	0.0353106	Down	0.827967	0.0311051	0.135864
Fchsd2	protein-coding	-2.48499	8.2e-22	7.98e-20	Down	-0.708288	0.00390667	0.0307057	Down	1.5342	9.93e-10	7.48e-08	Up
Fcrl1	protein-coding	-1.40003	3.93e-09	6.69e-08	Down	0.411319	0.0774451	0.264895		0.723362	0.00205666	0.0173763	Up
Fcrls	protein-coding	-0.907648	6.12e-05	0.0004491	Down	-0.229947	0.306203	0.575006		0.381649	0.0897713	0.269537
Fcsk	protein-coding	-1.22661	0.00155054	0.00773283	Down	-1.17214	0.00236116	0.0203916	Down	0.702866	0.0671177	0.225864
Fdft1	protein-coding	1.02546	0.00361034	0.0159778	Up	-0.858158	0.0152079	0.0856126		-0.49422	0.15517	0.367226
Fdps	protein-coding	1.63184	9.74e-08	1.3e-06	Up	0.00254725	0.993226	1		-0.432174	0.145774	0.356606
Fdx1	protein-coding	2.25272	1.94e-12	5.39e-11	Up	0.989027	0.00145979	0.0138602	Up	-1.86803	2.43e-09	1.65e-07	Down
Fdx2	protein-coding	1.87413	0.0173947	0.0589114		-0.467	0.5499	0.80947		-2.19955	0.00540493	0.0371715	Down
Fdxacb1	protein-coding	1.0457	0.000776289	0.00427104	Up	0.247479	0.42236	0.692522		-0.732521	0.0171406	0.0892215
Fem1a	protein-coding	-0.377526	0.147353	0.291765		-1.36972	2.33e-07	8.66e-06	Down	-0.448853	0.0851918	0.261788
Fer	protein-coding	-2.34435	1.49e-14	5.54e-13	Down	0.376588	0.190299	0.447037		1.60668	7.11e-08	3.1e-06	Up
Fer1l5	protein-coding	-1.10373	0.0113285	0.0415903	Down	-2.25739	5.49e-07	1.83e-05	Down	0.5426	0.209287	0.434015
Fermt3	protein-coding	-0.681869	5.14e-05	0.00038393	Down	-0.427525	0.0108638	0.0665506		0.439846	0.0088104	0.0541807
Fes	protein-coding	-0.172694	0.408373	0.580032		-0.88292	2.71e-05	0.000512182	Down	0.452229	0.0305558	0.134248
Fez2	protein-coding	-0.859571	4.15e-07	4.87e-06	Down	0.313926	0.0623481	0.230863		0.792634	2.94e-06	7.65e-05	Up
Fgd2	protein-coding	-1.44395	6.26e-14	2.15e-12	Down	-0.276848	0.142151	0.37251		1.16967	9.45e-10	7.15e-08	Up
Fgd3	protein-coding	-0.777229	0.00258482	0.0120683	Down	-0.841496	0.00108051	0.0109173	Down	0.156551	0.54167	0.742126
Fgd4	protein-coding	-0.634852	0.0059038	0.0241202	Down	-0.195219	0.39298	0.673822		0.394241	0.0860916	0.263303
Fgf1	protein-coding	1.85964	0.00780767	0.0304341	Up	-1.55075	0.0268563	0.130084		0.00588336	0.993022	1
Fgf13	protein-coding	1.1017	0.000631131	0.00355196	Up	0.912688	0.00444409	0.0337843	Up	0.0574424	0.856088	0.974182
Fgl2	protein-coding	2.97065	8.16e-14	2.78e-12	Up	0.527213	0.155573	0.393453		-0.768778	0.0379994	0.156801
Fgr	protein-coding	2.34914	4.47e-13	1.37e-11	Up	-0.0136854	0.965001	1		-0.873521	0.00468169	0.033296	Down
Fh1	protein-coding	0.714246	0.00167034	0.00825643	Up	0.10553	0.640627	0.883749		-0.250499	0.266388	0.491206
Fhip2a	protein-coding	-0.720682	0.0128012	0.0458645	Down	-1.45228	7.58e-07	2.42e-05	Down	-0.166876	0.562784	0.760852
Fhip2b	protein-coding	-1.27174	8.41e-05	0.000595705	Down	-1.1238	0.000463151	0.00539872	Down	0.914735	0.00436587	0.0315615	Up
Fhit	protein-coding	0.630647	0.118893	0.253409		1.10867	0.00614232	0.0430025	Up	-0.507366	0.205681	0.429298
Fhl4	protein-coding	-8.75199	3.41e-05	0.000266436	Down	2.08444	0.131274	0.356		7.61302	0.000226592	0.00294584
Fibp	protein-coding	0.954933	8.08e-05	0.000575884	Up	-0.134939	0.574798	0.829606		-0.371997	0.120102	0.319157
Filip1l	protein-coding	-1.77099	4.22e-07	4.95e-06	Down	0.179054	0.596037	0.848158		1.38626	6.28e-05	0.00100727	Up
Fip1l1	protein-coding	-0.772002	0.00156841	0.00781064	Down	0.132238	0.583822	0.836836		0.826621	0.000699937	0.00734916	Up
Firre	ncRNA	-2.03427	7.48e-05	0.000537265	Down	-1.07996	0.0292846	0.138292		1.78736	0.000450871	0.00522396	Up
Fis1	protein-coding	2.43079	1.29e-22	1.4e-20	Up	0.349556	0.139387	0.368083		-1.6266	1.56e-11	2.04e-09	Down
Fkbp11	protein-coding	2.18865	0.00927804	0.0352207	Up	0.865266	0.29269	0.558113		-1.24159	0.121347	0.320966
Fkbp15	protein-coding	-0.746587	0.00174153	0.00854895	Down	-0.922075	0.000113717	0.00171255	Down	0.494341	0.0375029	0.155186
Fkbp1a	protein-coding	1.67162	1.26e-21	1.18e-19	Up	0.839868	1.01e-06	3.08e-05	Up	-1.0765	3.8e-10	3.2e-08	Down
Fkbp1b	protein-coding	2.4227	0.00115211	0.00600718	Up	0.713743	0.320532	0.592689		-0.996249	0.157655	0.369587
Fkbp2	protein-coding	1.51077	9.88e-15	3.8e-13	Up	0.514626	0.00725419	0.0488793		-0.851558	9.06e-06	0.000197195	Down
Fkbp3	protein-coding	0.919915	0.0014404	0.0072661	Up	1.30713	6.41e-06	0.000151039	Up	-0.230396	0.417564	0.628524
Fkbp5	protein-coding	-0.994019	0.00083227	0.00453071	Down	-0.698625	0.0181713	0.0979902		0.471134	0.110548	0.304963
Fkbp7	protein-coding	0.773115	0.0130523	0.0465746	Up	0.835871	0.00720512	0.0486736	Up	-0.230281	0.455233	0.665182
Fkbp8	protein-coding	0.628662	0.000371658	0.00224016	Up	0.000895199	0.99594	1		-0.17747	0.312252	0.541559
Fkrp	protein-coding	-0.118828	0.541097	0.714125		-0.93581	1.8e-06	5.01e-05	Down	-0.3411	0.0794513	0.250189
Fktn	protein-coding	-1.82426	0.00174877	0.00857597	Down	0.325005	0.563272	0.820491		1.59062	0.00597596	0.0400442	Up
Fli1	protein-coding	-1.06448	1.53e-07	1.96e-06	Down	-0.0675379	0.735968	0.951609		0.306113	0.127368	0.330902
Flii	protein-coding	-0.463896	0.013868	0.0489857		-1.34257	2.3e-12	2.95e-10	Down	0.369422	0.0497332	0.186743
Flna	protein-coding	-0.577065	0.0324536	0.0972372		-3.36852	4.42e-30	9.13e-27	Down	0.00310208	0.990796	1
Flnb	protein-coding	-0.675502	0.13887	0.280654		-2.21645	3.11e-06	8.01e-05	Down	-0.0738962	0.870824	0.981258
Flot2	protein-coding	1.05131	2.73e-07	3.33e-06	Up	0.102497	0.612952	0.863003		-0.607128	0.00265817	0.0214399	Down
Flt1	protein-coding	4.30416	0.00123485	0.006363	Up	0.539402	0.646744	0.888923		0.0271886	0.981263	1
Flywch1	protein-coding	-0.888351	0.00452206	0.0192886	Down	-1.53392	1.31e-06	3.8e-05	Down	0.596858	0.0552291	0.200258
Fmc1	protein-coding	3.38117	1.57e-09	2.86e-08	Up	0.927372	0.0758271	0.261398		-2.29019	1.57e-05	0.00031521	Down
Fmnl1	protein-coding	-0.83141	0.00019082	0.00124668	Down	-0.528877	0.0169994	0.0930499		0.397941	0.0726075	0.236919
Fmnl3	protein-coding	-1.04811	1.35e-08	2.12e-07	Down	-1.24512	1.81e-11	1.77e-09	Down	0.592308	0.00122593	0.011414	Up
Fmr1	protein-coding	-1.09998	0.000208278	0.00134624	Down	0.339334	0.244298	0.503493		0.998788	0.000728811	0.0075982	Up
Fnbp1	protein-coding	-0.91946	2.42e-05	0.000195908	Down	-0.435121	0.0436361	0.181732		0.72956	0.000771934	0.0079355	Up
Fnbp4	protein-coding	-1.52188	0.00118066	0.00612699	Down	-0.302119	0.509422	0.773848		1.53605	0.00105828	0.0101085	Up
Fndc3a	protein-coding	-0.660348	0.00361221	0.0159827	Down	-0.581152	0.0101337	0.0631469		0.349896	0.121613	0.321332
Fndc3b	protein-coding	-0.275533	0.380512	0.550928		-2.0488	3.61e-10	2.58e-08	Down	-0.405503	0.197227	0.418125
Fnip1	protein-coding	-0.931439	0.000169376	0.00111969	Down	0.536808	0.0277253	0.132937		0.618216	0.0120543	0.0685831
Fnip2	protein-coding	-0.351178	0.358434	0.527175		-1.76336	7.41e-06	0.000169216	Down	-0.0736223	0.847091	0.969124
Focad	protein-coding	-0.482493	0.246474	0.416483		-1.21777	0.00382567	0.0301609	Down	-0.207322	0.617841	0.807162
Folr1	protein-coding	8.69535	2.22e-05	0.000181589	Up	4.08181	0.0397295	0.170936		-1.52182	0.241783	0.476498
Fos	protein-coding	-1.87263	0.00202403	0.0097615	Down	1.80049	0.00292989	0.024316	Up	3.06868	1.37e-06	3.98e-05	Up
Foxj2	protein-coding	-0.944763	9.68e-05	0.000677785	Down	-1.0978	6.06e-06	0.000144268	Down	0.21455	0.372242	0.594098
Foxj3	protein-coding	-0.910134	4.19e-05	0.000320031	Down	-1.06954	1.42e-06	4.09e-05	Down	0.347604	0.115293	0.312046
Foxk2	protein-coding	-0.965049	1.94e-05	0.000161287	Down	-1.23358	5.04e-08	2.16e-06	Down	0.30375	0.175605	0.391092
Foxn3	protein-coding	-1.57356	7.58e-12	1.92e-10	Down	-0.399266	0.0752929	0.260339		0.873086	0.000114055	0.00165717	Up
Foxo1	protein-coding	-1.04568	2.02e-05	0.000166806	Down	-0.522462	0.031291	0.14456		0.302585	0.213198	0.439168
Foxo3	protein-coding	-1.61504	0.00684255	0.0272539	Down	0.0580519	0.920024	1		1.04493	0.0762396	0.244078
Foxp1	protein-coding	-1.5201	6.38e-11	1.41e-09	Down	-0.44544	0.0489719	0.196639		0.922204	5.97e-05	0.000964072	Up
Frg1	protein-coding	0.320785	0.135269	0.275914		1.3068	1.77e-09	1.08e-07	Up	-0.199672	0.350869	0.585975
Frmd4a	protein-coding	-1.7069	1.33e-14	5e-13	Down	-1.38109	3.06e-10	2.23e-08	Down	0.913995	2.63e-05	0.000485037	Up
Frmd4b	protein-coding	-1.43034	2.02e-11	4.87e-10	Down	-1.04441	7.67e-07	2.44e-05	Down	0.94643	7.32e-06	0.000164085	Up
Frmd8os	unknown	1.87886	2.44e-06	2.47e-05	Up	0.626032	0.107996	0.31822		-1.44428	0.000216347	0.00283228	Down
Frs2	protein-coding	-1.42374	0.000352832	0.00213981	Down	-1.34106	0.000713618	0.0077778	Down	0.582115	0.138193	0.345934
Fry	protein-coding	-2.33582	2.23e-07	2.77e-06	Down	-1.80453	4.18e-05	0.00073463	Down	0.952724	0.0286554	0.128414
Fryl	protein-coding	-1.57296	0.00236728	0.0111894	Down	-1.45972	0.00454804	0.0343971	Down	0.64863	0.201879	0.423894
Fscn1	protein-coding	-0.977924	0.00116519	0.00606312	Down	0.365212	0.221333	0.480439		0.148678	0.618347	0.807657
Fth1	protein-coding	2.80179	1.48e-31	6.11e-29	Up	0.599405	0.00769881	0.0511733		-1.07201	2.23e-06	5.97e-05	Down
Ftl1	protein-coding	1.94531	4.1e-14	1.44e-12	Up	0.764616	0.0022239	0.0194175	Up	-0.425007	0.0877799	0.266044
Fubp1	protein-coding	-0.712208	0.00350179	0.015591	Down	-0.0946614	0.6956	0.923083		0.517942	0.0331561	0.142356
Fubp3	protein-coding	-0.732235	0.00316357	0.0142731	Down	-0.494877	0.0446252	0.184733		0.29895	0.22595	0.456369
Fundc1	protein-coding	1.22509	1.75e-09	3.18e-08	Up	1.14478	1.7e-08	8.27e-07	Up	-0.891012	9.84e-06	0.000211295	Down
Fundc2	protein-coding	2.6527	1.65e-15	7.16e-14	Up	1.44704	7.12e-06	0.00016427	Up	-1.40913	7.6e-06	0.000168636	Down
Fuom	protein-coding	4.07211	0.000209781	0.0013551	Up	1.38093	0.168545	0.414866		-2.09969	0.0355792	0.149475
Furin	protein-coding	-0.820723	0.000835972	0.00454966	Down	-2.01368	1.9e-15	4.44e-13	Down	0.145073	0.552403	0.751937
Fus	protein-coding	0.453002	0.0931057	0.214656		0.874822	0.00118343	0.0117418	Up	-0.58521	0.0296045	0.131195
Fut7	protein-coding	2.54936	8.06e-05	0.000574872	Up	0.785252	0.207949	0.470904		-0.545057	0.364221	0.592911
Fut8	protein-coding	-1.5729	8.54e-13	2.5e-11	Down	-0.119565	0.574058	0.829058		1.13017	2.06e-07	7.91e-06	Up
Fxr2	protein-coding	-0.397721	0.118888	0.253409		-0.962413	0.000177232	0.00246737	Down	0.315762	0.214768	0.441211
Fxyd1	protein-coding	8.44332	2.1e-05	0.000172976	Up	6.17063	0.0015157	0.0142794		-1.26039	0.310887	0.539873
Fxyd5	protein-coding	2.11149	1.32e-05	0.000114368	Up	0.881292	0.0612377	0.228157		0.512787	0.267161	0.491206
Fxyd6	protein-coding	5.86884	5.87e-05	0.000432412	Up	-3.56234	0.0325855	0.148773		-0.685929	0.542156	0.742451
Fyb	protein-coding	-0.921955	1.86e-05	0.000155263	Down	-0.0862674	0.685545	0.914887		1.34614	5.54e-10	4.45e-08	Up
Fyn	protein-coding	0.717343	0.00821331	0.0317633	Up	0.333561	0.216681	0.479158		0.400498	0.135624	0.342833
Fyttd1	protein-coding	-0.6926	0.00145339	0.00732268	Down	0.609582	0.00483103	0.0359963	Up	0.380491	0.0790953	0.249525
Fzd4	protein-coding	-1.98294	2.97e-05	0.000235842	Down	-0.656102	0.150549	0.385042		1.43212	0.00219139	0.0182883	Up
Fzd7	protein-coding	0.0710878	0.765297	0.916059		-1.30365	7.6e-08	3.17e-06	Down	-0.489531	0.0399881	0.162632
Fzd9	protein-coding	2.35014	0.0140326	0.0494736	Up	0.763913	0.406242	0.677904		-1.24287	0.176624	0.392473
Fzr1	protein-coding	-0.968483	1.52e-07	1.95e-06	Down	-0.361227	0.0478376	0.193953		0.638118	0.000504768	0.00569006	Up
G0s2	protein-coding	2.89471	0.00118972	0.00616543	Up	0.947706	0.266241	0.527927		-1.77904	0.0351374	0.148132
G2e3	protein-coding	-0.9087	0.00213326	0.0102048	Down	1.1356	0.000108984	0.00165213	Up	0.207361	0.480603	0.689794
G530011O06Rik	ncRNA	1.50126	1.1e-05	9.66e-05	Up	0.875044	0.00938718	0.0595561		-0.3594	0.280881	0.506833
G6pc3	protein-coding	0.882218	1.23e-05	0.000106846	Up	0.434359	0.0303084	0.141386		-0.646696	0.00126823	0.0117495	Down
Gaa	protein-coding	0.262404	0.232738	0.399125		-1.142	2.89e-07	1.04e-05	Down	-0.108247	0.622235	0.810544
Gab1	protein-coding	-2.11914	4.57e-20	3.45e-18	Down	-0.976063	1.19e-05	0.000255633	Down	0.672098	0.00262785	0.0212285	Up
Gab2	protein-coding	-0.857487	0.00116565	0.00606396	Down	-1.60486	2.22e-09	1.34e-07	Down	1.21363	4.77e-06	0.000115077	Up
Gabarap	protein-coding	2.33916	3.75e-31	1.46e-28	Up	0.976651	4.7e-07	1.61e-05	Up	-1.42339	3.2e-13	6.6e-11	Down
Gabarapl2	protein-coding	1.84168	6.32e-12	1.64e-10	Up	0.816017	0.00185026	0.0167579	Up	-1.32796	4.29e-07	1.45e-05	Down
Gabpa	protein-coding	-1.29713	9.55e-07	1.05e-05	Down	0.0198903	0.938564	1		0.906803	0.000551697	0.00610655	Up
Gadd45b	protein-coding	0.647039	0.36581	0.534707		1.95731	0.00769707	0.0511733		2.19858	0.00289995	0.0230743	Up
Gadd45g	protein-coding	-1.89274	7.01e-06	6.45e-05	Down	1.27727	0.00183139	0.0166381	Up	2.90599	2.63e-11	3.13e-09	Up
Gadd45gip1	protein-coding	1.17482	9.48e-06	8.47e-05	Up	0.575929	0.0283618	0.135032		-0.838919	0.00138176	0.0126255	Down
Gak	protein-coding	-0.650063	4.79e-05	0.000361249	Down	-1.26777	4.3e-15	8.79e-13	Down	0.508483	0.00143386	0.0130152
Galk1	protein-coding	1.35379	3.56e-09	6.13e-08	Up	0.356686	0.114534	0.330231		-0.66254	0.00325638	0.025182	Down
Galnt1	protein-coding	-0.960827	3.01e-07	3.63e-06	Down	0.232538	0.210183	0.473159		0.627781	0.000764744	0.00788122	Up
Galnt10	protein-coding	-1.56558	4.38e-10	8.69e-09	Down	-1.66268	3.74e-11	3.39e-09	Down	0.709481	0.00399299	0.0294332	Up
Galnt12	protein-coding	-1.01546	8.69e-08	1.17e-06	Down	-0.181026	0.333469	0.607765		0.554106	0.00326978	0.0252478
Galnt2	protein-coding	-1.69935	9.91e-11	2.15e-09	Down	-1.14685	8.96e-06	0.000199763	Down	1.12729	1.34e-05	0.000273668	Up
Galnt4	protein-coding	-1.45028	1.53e-08	2.37e-07	Down	-0.524045	0.0368444	0.161853		0.721582	0.0042999	0.0312159	Up
Galnt7	protein-coding	-1.22432	2.53e-05	0.000204163	Down	-0.312966	0.272639	0.536148		1.03403	0.000351078	0.00426838	Up
Galnt9	protein-coding	4.15088	0.00170493	0.0084053	Up	-1.82143	0.140082	0.369446		-1.80366	0.130445	0.335369
Ganab	protein-coding	-0.195216	0.256402	0.429146		-1.06237	9.86e-10	6.38e-08	Down	0.0731091	0.670488	0.848883
Gapdh	protein-coding	1.77541	3.7e-18	2.22e-16	Up	-0.252098	0.204504	0.466907		-0.749787	0.000169501	0.0023053	Down
Gapvd1	protein-coding	-0.761755	0.000421675	0.00250504	Down	-0.837213	0.000106595	0.00162308	Down	0.411329	0.0558499	0.201768
Gar1	protein-coding	0.457153	0.250037	0.421056		1.14275	0.00408095	0.0317131	Up	-0.302328	0.442852	0.653431
Garnl3	protein-coding	-0.764885	0.00134382	0.00684922	Down	-0.0307078	0.896435	1		0.469109	0.0482047	0.183524
Garre1	protein-coding	-0.546146	0.028683	0.0877504		-1.94501	4.77e-14	8.26e-12	Down	0.232021	0.351034	0.586108
Gars	protein-coding	-0.10587	0.549682	0.722918		-0.0111868	0.949492	1		0.588352	0.000894783	0.00890553	Up
Gas2l1	protein-coding	-0.759451	0.00530372	0.0220317	Down	-0.397158	0.141457	0.371608		0.59477	0.0284673	0.127793
Gas2l3	protein-coding	2.63896	0.000362048	0.00218542	Up	0.707212	0.314628	0.585674		-0.969529	0.165493	0.377851
Gas5	ncRNA	2.89305	8.77e-23	9.72e-21	Up	0.901694	0.00117757	0.0117087	Up	-1.63168	5.53e-09	3.43e-07	Down
Gas6	protein-coding	-0.458137	0.0921907	0.213381		-0.79219	0.00372477	0.0296145	Down	0.734571	0.00710207	0.0457477	Up
Gatad1	protein-coding	0.381313	0.298629	0.477436		1.11247	0.00240198	0.0207007	Up	-0.308857	0.395912	0.608682
Gatc	protein-coding	-0.573394	0.00172885	0.00850089		0.476328	0.00875833	0.0564341		0.669284	0.000250081	0.00321474	Up
Gatd1	protein-coding	0.702893	0.000927418	0.00497165	Up	0.0395745	0.85137	1		-0.677293	0.00137703	0.012599	Down
Gatm	protein-coding	0.0623582	0.769626	0.919919		0.842473	8.36e-05	0.0013287	Up	0.301127	0.157275	0.369229
Gba2	protein-coding	-1.34933	0.00026252	0.0016453	Down	-0.615992	0.090399	0.28787		0.872631	0.0171376	0.0892215
Gbf1	protein-coding	-0.841545	0.000313202	0.00192321	Down	-1.94117	6.16e-16	1.57e-13	Down	-0.020401	0.929934	1
Gbgt1	protein-coding	-1.20684	0.000120891	0.000826451	Down	-0.992158	0.00143904	0.0137201	Down	0.284052	0.359969	0.592911
Gbp2	protein-coding	2.02229	0.000258617	0.0016233	Up	0.290913	0.586176	0.838796		0.477492	0.370349	0.594098
Gbp5	protein-coding	-0.608296	0.161393	0.311697		-1.66699	0.000175615	0.00244651	Down	0.708581	0.102428	0.291489
Gbp6	protein-coding	3.49875	0.000107022	0.000739975	Up	-6.38628	1.21e-07	4.78e-06		-0.195874	0.809268	0.948002
Gbp7	protein-coding	-1.96213	3.25e-14	1.17e-12	Down	-0.103545	0.6761	0.908279		1.73188	1.49e-11	1.98e-09	Up
Gca	protein-coding	1.83226	3.39e-08	4.88e-07	Up	0.515143	0.112152	0.326087		-1.4909	4.92e-06	0.000117956	Down
Gcat	protein-coding	2.35136	3.5e-05	0.000272731	Up	0.0672136	0.902332	1		-0.949869	0.0785959	0.248561
Gcc1	protein-coding	-1.13327	0.00766613	0.0300242	Down	-1.04437	0.0136286	0.0789402		1.00125	0.0181057	0.0929478
Gcc2	protein-coding	-1.4242	0.00596517	0.0243036	Down	0.396636	0.433958	0.704328		1.30672	0.0113529	0.0657406
Gch1	protein-coding	2.14875	5.17e-11	1.17e-09	Up	0.834544	0.00867355	0.0561001		-1.01845	0.00117358	0.0109911	Down
Gclc	protein-coding	-1.34231	1.78e-11	4.31e-10	Down	-0.0908255	0.64213	0.88482		0.798973	5.24e-05	0.000868617	Up
Gcn1	protein-coding	-0.928725	0.000103966	0.000721504	Down	-3.01702	5.97e-32	1.76e-28	Down	-0.201706	0.395738	0.608592
Gcnt1	protein-coding	-1.00736	3.97e-07	4.69e-06	Down	-0.36012	0.0671927	0.24211		0.415169	0.0351343	0.148132
Gcnt2	protein-coding	1.64609	5.72e-14	1.97e-12	Up	-0.263166	0.21937	0.479158		-0.633422	0.00304765	0.0239539	Down
Gcnt7	protein-coding	-0.542285	0.422444	0.595672		-3.1842	1.62e-05	0.000329712	Down	-0.651992	0.336284	0.569733
Gde1	protein-coding	1.03389	8.86e-09	1.43e-07	Up	-0.102168	0.566214	0.822742		-0.406782	0.0221213	0.107112
Gdf15	protein-coding	2.34607	0.0451969	0.125674		3.63319	0.00289363	0.0240828	Up	0.42096	0.698048	0.868161
Gdi2	protein-coding	-0.441554	0.0203348	0.0664577		0.365138	0.054761	0.211737		0.65755	0.000564822	0.00620853	Up
Gdpd1	protein-coding	-1.24006	0.000960831	0.00512907	Down	0.798777	0.0294955	0.138939		0.779603	0.0362667	0.151458
Gdpd3	protein-coding	2.61559	0.000110387	0.000761455	Up	0.772262	0.236306	0.49457		-2.00538	0.00210311	0.017718	Down
Gdpd5	protein-coding	-1.5336	0.0111515	0.041034	Down	-1.34803	0.0245418	0.121703		1.046	0.0799685	0.251204
Gdpgp1	protein-coding	-0.0829521	0.737168	0.892284		-0.22957	0.351497	0.630177		-0.858049	0.000576176	0.00629309	Down
Gem	protein-coding	-1.07582	0.0038312	0.0167398	Down	0.175735	0.632295	0.877305		0.970293	0.00893422	0.0547138
Gemin5	protein-coding	-0.286265	0.343939	0.51232		-1.47978	1.64e-06	4.66e-05	Down	-0.355265	0.240313	0.475315
Gemin6	protein-coding	1.01195	0.00101607	0.00538356	Up	0.7221	0.0182998	0.0985029		-0.907135	0.00299844	0.0236483	Down
Gemin7	protein-coding	1.71429	4.98e-11	1.13e-09	Up	0.66214	0.00948125	0.0599685		-1.22409	1.86e-06	5.11e-05	Down
Get3	protein-coding	1.6272	9.47e-08	1.27e-06	Up	0.90171	0.0026539	0.0225145	Up	-0.845691	0.00456154	0.0325766	Down
Get4	protein-coding	0.63818	0.0024837	0.0116569	Up	-0.0668441	0.750387	0.959904		-0.188562	0.36766	0.592911
Gfap	protein-coding	4.42365	4.8e-18	2.84e-16	Up	1.84636	7.08e-05	0.00115439	Up	0.0689174	0.874861	0.984034
Gfm2	protein-coding	-0.867669	0.00279262	0.0128639	Down	-0.443443	0.123318	0.343221		0.422948	0.142712	0.352247
Gfus	protein-coding	0.741856	0.00296569	0.0135492	Up	0.301675	0.224484	0.484726		-0.408393	0.0991356	0.285825
Gga2	protein-coding	0.665264	0.00300024	0.0136888	Up	-0.187396	0.401507	0.677904		-0.121665	0.584279	0.778825
Gga3	protein-coding	-0.631931	0.00371104	0.0163458	Down	-0.204396	0.344634	0.621927		0.347199	0.109605	0.30354
Ggh	protein-coding	1.42182	2.3e-10	4.75e-09	Up	1.2288	3.61e-08	1.6e-06	Up	-0.345527	0.114771	0.311042
Ggnbp2	protein-coding	-0.740406	0.00343664	0.0153307	Down	0.527683	0.0357401	0.15851		1.10662	1.34e-05	0.000272725	Up
Ggps1	protein-coding	-0.77273	0.000806045	0.00440655	Down	0.474676	0.0377503	0.165013		0.436138	0.0574349	0.205123
Ggt5	protein-coding	-1.30711	1.63e-05	0.00013844	Down	-0.515373	0.0840018	0.277626		0.551203	0.0656395	0.222566
Ggta1	protein-coding	-2.07392	5.61e-16	2.59e-14	Down	-0.0186707	0.939309	1		1.11505	7.9e-06	0.000173843	Up
Ghdc	protein-coding	-0.82473	0.00377717	0.0165633	Down	-0.338545	0.229924	0.490395		0.720336	0.0111885	0.0650991
Ghitm	protein-coding	0.817001	5.39e-07	6.2e-06	Up	0.752789	3.76e-06	9.48e-05	Up	-0.542394	0.000831304	0.00841583
Gimap1	protein-coding	-1.58112	1.23e-07	1.61e-06	Down	-0.271555	0.349215	0.627723		0.600205	0.0410538	0.165598
Gimap6	protein-coding	-2.35997	5.28e-15	2.12e-13	Down	0.987075	0.000572042	0.00644938	Up	1.62618	3.58e-08	1.72e-06	Up
Gimap9	protein-coding	-0.88727	0.0155936	0.0539538		1.25063	0.000555874	0.00630651	Up	0.813732	0.0257564	0.11883
Ginm1	protein-coding	0.299996	0.164095	0.314852		0.962503	8.84e-06	0.000197571	Up	-0.200975	0.349731	0.584842
Gins2	protein-coding	1.71938	0.00119742	0.00619487	Up	0.136075	0.793721	0.986906		-1.0854	0.0359409	0.150443
Git1	protein-coding	-1.13087	3.46e-06	3.4e-05	Down	-0.881294	0.000269	0.00347963	Down	0.747625	0.00200132	0.0170062	Up
Git2	protein-coding	-1.27388	1.78e-11	4.3e-10	Down	-0.437464	0.0189814	0.100934		0.682657	0.00027051	0.00343244	Up
Gk	protein-coding	2.21008	5.66e-05	0.000418675	Up	0.681161	0.198581	0.459009		-1.19705	0.0238328	0.112522
Gla	protein-coding	2.30369	4.54e-13	1.39e-11	Up	-0.314672	0.308026	0.577039		-0.891191	0.00323445	0.0250594	Down
Glg1	protein-coding	-0.823352	0.000376795	0.00226648	Down	-0.867998	0.000177732	0.00247018	Down	0.406509	0.0776257	0.246661
Glipr1	protein-coding	2.83597	7.27e-22	7.14e-20	Up	1.25052	9.73e-06	0.000214329	Up	-0.835937	0.00222495	0.018555	Down
Glipr2	protein-coding	2.93883	0.0102844	0.0383495	Up	-0.215894	0.841871	1		-1.17466	0.271446	0.495748
Glis3	protein-coding	-2.44324	2.75e-07	3.35e-06	Down	-1.07982	0.016814	0.0923363		1.17082	0.0108277	0.063519
Glmp	protein-coding	0.957086	2.03e-07	2.53e-06	Up	0.00162883	0.992881	1		-0.574348	0.00170069	0.0148996
Glrx	protein-coding	1.61961	6.61e-08	9.1e-07	Up	0.525073	0.0740852	0.257544		-1.28499	1.42e-05	0.000287118	Down
Glrx3	protein-coding	0.647914	0.0134079	0.0476624	Up	0.580905	0.0262711	0.128078		0.0123265	0.962171	1
Glrx5	protein-coding	1.6745	8.29e-13	2.43e-11	Up	0.755865	0.000995513	0.0102288	Up	-1.1088	1.35e-06	3.94e-05	Down
Gls	protein-coding	0.37858	0.179661	0.333944		0.510735	0.0702548	0.249483		-0.800158	0.00474176	0.0335795	Down
Glt8d1	protein-coding	0.429174	0.107306	0.236962		0.962588	0.000326667	0.00407239	Up	-0.238505	0.369292	0.593814
Gltp	protein-coding	0.860174	2.01e-06	2.08e-05	Up	0.207647	0.24808	0.504929		-0.0439224	0.806668	0.946711
Glud1	protein-coding	-0.644816	0.000300837	0.00185946	Down	-0.0241755	0.891498	1		0.576445	0.00120857	0.0112676
Glyr1	protein-coding	-0.637975	0.00588417	0.0240686	Down	-0.390515	0.0906101	0.288225		0.697646	0.00259975	0.0210428	Up
Gm10130	protein-coding	-2.90584	0.00350425	0.0155953	Down	-0.198333	0.828227	1		2.10572	0.029627	0.131257
Gm10138	pseudo	1.56803	9.69e-07	1.06e-05	Up	1.06843	0.000731294	0.00794129	Up	-1.57481	8.33e-07	2.6e-05	Down
Gm10177	pseudo	-2.0866	2.42e-05	0.000195824	Down	0.422901	0.364326	0.645483		1.5502	0.00145585	0.01318	Up
Gm10266	ncRNA	1.52657	1.84e-05	0.000154	Up	0.227756	0.515458	0.779543		-2.11357	5.42e-09	3.38e-07	Down
Gm10416	pseudo	-7.65629	1.09e-05	9.57e-05	Down	0.440407	0.670474	0.903718		6.67096	0.000132026	0.00187472
Gm10509	protein-coding	-2.54062	7.07e-13	2.1e-11	Down	0.262967	0.427314	0.697568		2.2393	1.58e-10	1.46e-08	Up
Gm10698	pseudo	1.50125	0.0118317	0.0430683	Up	0.163392	0.781322	0.97912		-1.67931	0.0047622	0.0336832	Down
Gm10790	ncRNA	-1.31437	3.4e-11	7.94e-10	Down	0.41693	0.0321794	0.147575		0.793083	5.33e-05	0.000881255	Up
Gm10914	unknown	-2.87783	0.00671233	0.0268493	Down	-0.529599	0.586568	0.838966		2.04396	0.0479119	0.18289
Gm11478	pseudo	2.95456	0.000124419	0.0008486	Up	0.336612	0.651569	0.891694		-1.63478	0.022202	0.107287
Gm11523	ncRNA	-2.38399	1.78e-13	5.8e-12	Down	0.297402	0.321671	0.594103		1.04714	0.000900302	0.00895614	Up
Gm11545	protein-coding	1.21331	0.000249493	0.00157225	Up	0.126256	0.699585	0.926017		0.18982	0.559107	0.757685
Gm11613	ncRNA	2.10718	0.000166847	0.00110404	Up	0.920565	0.0911757	0.28887		-1.53493	0.00484365	0.0341188	Down
Gm11716	ncRNA	-5.28305	9.03e-05	0.000635641	Down	-0.267977	0.798608	0.990138		4.29227	0.00106819	0.0101796
Gm11769	ncRNA	1.43307	2.64e-05	0.000211433	Up	-0.10373	0.758294	0.964677		-1.53021	6.69e-06	0.000153256	Down
Gm11772	ncRNA	0.383724	0.488864	0.665007		1.59112	0.00415629	0.0321291	Up	-0.11291	0.836116	0.963768
Gm12238	snoRNA	0.525006	0.733409	0.888885		4.01194	0.0043695	0.0333277	Up	2.28131	0.0863313	0.263763
Gm12250	protein-coding	1.91982	4.04e-06	3.92e-05	Up	0.0924267	0.818759	1		-0.657639	0.103007	0.292329
[truncated: 4,308 more rows]
